# Supplementary material for: Transcriptome Analysis of Chloris virgata, Which Shows the Fastest Germination and Growth in the Major Mongolian Grassland Plant
Source: Front Plant Sci. 2021 Jun 28;12:684987. doi: 10.3389/fpls.2021.684987 (PMC8275185; doi:10.3389/fpls.2021.684987)
Supplement: Supplementary file 2 [file Data_Sheet_1.xlsx]

## Sheet: Supplementary Data Sheet 1
Tags	GO ID	GO Name	GO Category	FDR	P-Value	Nr Test	Nr Reference	Non Annot Test	Non Annot Reference		log10pvalue	log10pvalue	plot_X	plot_Y	GO Name	1UP_2days_8days
[OVER]	GO:0042254	ribosome biogenesis	BIOLOGICAL_PROCESS	1.80267e-20	9.5168e-24	110	345	1759	19375		23.0215	23.0215	#N/A	#N/A	ribosome biogenesis
[OVER]	GO:0016072	rRNA metabolic process	BIOLOGICAL_PROCESS	5.72861e-16	4.83887e-19	82	245	1787	19475		18.3153	18.3153	#N/A	#N/A	rRNA metabolic process
[OVER]	GO:0006364	rRNA processing	BIOLOGICAL_PROCESS	6.42999e-16	5.77077e-19	80	235	1789	19485		18.2388	18.2388	#N/A	#N/A	rRNA processing
[OVER]	GO:0043604	amide biosynthetic process	BIOLOGICAL_PROCESS	2.03267e-14	2.14621e-17	162	790	1707	18930		16.6683	16.6683	#N/A	#N/A	amide biosynthetic process
[OVER]	GO:0034470	ncRNA processing	BIOLOGICAL_PROCESS	7.06834e-14	8.20945e-17	101	387	1768	19333		16.0857	16.0857	#N/A	#N/A	ncRNA processing
[OVER]	GO:0034660	ncRNA metabolic process	BIOLOGICAL_PROCESS	9.4751e-14	1.1505e-16	114	473	1755	19247		15.9391	15.9391	#N/A	#N/A	ncRNA metabolic process
[OVER]	GO:0006412	translation	BIOLOGICAL_PROCESS	9.26679e-13	1.27197e-15	138	658	1731	19062		14.8955	14.8955	#N/A	#N/A	translation
[OVER]	GO:0043603	cellular amide metabolic process	BIOLOGICAL_PROCESS	3.74475e-12	5.33778e-15	185	1023	1684	18697		14.2726	14.2726	#N/A	#N/A	cellular amide metabolic process
[OVER]	GO:0043043	peptide biosynthetic process	BIOLOGICAL_PROCESS	3.84981e-12	5.69078e-15	140	687	1729	19033		14.2448	14.2448	#N/A	#N/A	peptide biosynthetic process
[OVER]	GO:0002181	cytoplasmic translation	BIOLOGICAL_PROCESS	7.62839e-12	1.1679e-14	64	197	1805	19523		13.9326	13.9326	#N/A	#N/A	cytoplasmic translation
[OVER]	GO:0034641	cellular nitrogen compound metabolic process	BIOLOGICAL_PROCESS	2.6259e-11	4.15886e-14	664	5367	1205	14353		13.381	13.381	#N/A	#N/A	cellular nitrogen compound metabolic process
[OVER]	GO:0006518	peptide metabolic process	BIOLOGICAL_PROCESS	3.37006e-11	5.51536e-14	153	807	1716	18913		13.2584	13.2584	#N/A	#N/A	peptide metabolic process
[OVER]	GO:0022613	ribonucleoprotein complex biogenesis	BIOLOGICAL_PROCESS	1.61513e-10	2.89908e-13	115	547	1754	19173		12.5377	12.5377	#N/A	#N/A	ribonucleoprotein complex biogenesis
[OVER]	GO:0008152	metabolic process	BIOLOGICAL_PROCESS	7.27437e-09	1.49773e-11	1174	10815	695	8905		10.8246	10.8246	#N/A	#N/A	metabolic process
[OVER]	GO:1901360	organic cyclic compound metabolic process	BIOLOGICAL_PROCESS	1.11959e-08	2.60067e-11	677	5684	1192	14036		10.5849	10.5849	#N/A	#N/A	organic cyclic compound metabolic process
[OVER]	GO:0042255	ribosome assembly	BIOLOGICAL_PROCESS	5.22298e-08	1.43382e-10	33	78	1836	19642		9.8435	9.8435	#N/A	#N/A	ribosome assembly
[OVER]	GO:1901566	organonitrogen compound biosynthetic process	BIOLOGICAL_PROCESS	1.18512e-07	3.31597e-10	260	1823	1609	17897		9.47939	9.47939	#N/A	#N/A	organonitrogen compound biosynthetic process
[OVER]	GO:0006725	cellular aromatic compound metabolic process	BIOLOGICAL_PROCESS	1.99687e-07	5.69269e-10	642	5438	1227	14282		9.24468	9.24468	#N/A	#N/A	cellular aromatic compound metabolic process
[OVER]	GO:0006396	RNA processing	BIOLOGICAL_PROCESS	2.88994e-07	8.39122e-10	193	1264	1676	18456		9.07617	9.07617	#N/A	#N/A	RNA processing
[OVER]	GO:0044237	cellular metabolic process	BIOLOGICAL_PROCESS	4.38447e-07	1.31937e-09	1093	10111	776	9609		8.87963	8.87963	#N/A	#N/A	cellular metabolic process
[OVER]	GO:0046483	heterocycle metabolic process	BIOLOGICAL_PROCESS	4.58942e-07	1.40527e-09	606	5113	1263	14607		8.85224	8.85224	#N/A	#N/A	heterocycle metabolic process
[OVER]	GO:0000154	rRNA modification	BIOLOGICAL_PROCESS	5.13028e-07	1.59797e-09	19	26	1850	19694		8.79643	8.79643	#N/A	#N/A	rRNA modification
[OVER]	GO:0042274	ribosomal small subunit biogenesis	BIOLOGICAL_PROCESS	6.50349e-07	2.06002e-09	34	94	1835	19626		8.68613	8.68613	#N/A	#N/A	ribosomal small subunit biogenesis
[OVER]	GO:0009657	plastid organization	BIOLOGICAL_PROCESS	6.60447e-07	2.12688e-09	69	309	1800	19411		8.67226	8.67226	#N/A	#N/A	plastid organization
[OVER]	GO:0071704	organic substance metabolic process	BIOLOGICAL_PROCESS	1.0255e-06	3.35662e-09	1090	10116	779	9604		8.4741	8.4741	#N/A	#N/A	organic substance metabolic process
[OVER]	GO:0009987	cellular process	BIOLOGICAL_PROCESS	1.1871e-06	3.94821e-09	1300	12400	569	7320		8.4036	8.4036	#N/A	#N/A	cellular process
[OVER]	GO:0006614	SRP-dependent cotranslational protein targeting to membrane	BIOLOGICAL_PROCESS	1.91166e-06	6.45901e-09	26	59	1843	19661		8.18983	8.18983	#N/A	#N/A	SRP-dependent cotranslational protein targeting to membrane
[OVER]	GO:0006613	cotranslational protein targeting to membrane	BIOLOGICAL_PROCESS	2.47722e-06	8.50065e-09	26	60	1843	19660		8.07055	8.07055	#N/A	#N/A	cotranslational protein targeting to membrane
[OVER]	GO:0006139	nucleobase-containing compound metabolic process	BIOLOGICAL_PROCESS	2.70638e-06	9.42988e-09	537	4501	1332	15219		8.02549	8.02549	#N/A	#N/A	nucleobase-containing compound metabolic process
[OVER]	GO:0000028	ribosomal small subunit assembly	BIOLOGICAL_PROCESS	6.95179e-06	2.49563e-08	17	25	1852	19695		7.60282	7.60282	#N/A	#N/A	ribosomal small subunit assembly
[OVER]	GO:0072599	establishment of protein localization to endoplasmic reticulum	BIOLOGICAL_PROCESS	8.22723e-06	3.0838e-08	28	75	1841	19645		7.51091	7.51091	#N/A	#N/A	establishment of protein localization to endoplasmic reticulum
[OVER]	GO:0045047	protein targeting to ER	BIOLOGICAL_PROCESS	8.22723e-06	3.0838e-08	28	75	1841	19645		7.51091	7.51091	#N/A	#N/A	protein targeting to ER
[OVER]	GO:0009658	chloroplast organization	BIOLOGICAL_PROCESS	8.82466e-06	3.35432e-08	55	238	1814	19482		7.4744	7.4744	#N/A	#N/A	chloroplast organization
[OVER]	GO:0009451	RNA modification	BIOLOGICAL_PROCESS	1.06727e-05	4.16945e-08	78	402	1791	19318		7.37992	7.37992	#N/A	#N/A	RNA modification
[OVER]	GO:0010467	gene expression	BIOLOGICAL_PROCESS	1.34838e-05	5.33884e-08	500	4200	1369	15520		7.27255	7.27255	#N/A	#N/A	gene expression
[OVER]	GO:0090304	nucleic acid metabolic process	BIOLOGICAL_PROCESS	1.56579e-05	6.28235e-08	488	4089	1381	15631		7.20188	7.20188	#N/A	#N/A	nucleic acid metabolic process
[OVER]	GO:0044238	primary metabolic process	BIOLOGICAL_PROCESS	3.75583e-05	1.6259e-07	987	9190	882	10530		6.78891	6.78891	#N/A	#N/A	primary metabolic process
[OVER]	GO:0044249	cellular biosynthetic process	BIOLOGICAL_PROCESS	9.5845e-05	4.35153e-07	635	5615	1234	14105		6.36136	6.36136	#N/A	#N/A	cellular biosynthetic process
[OVER]	GO:1901576	organic substance biosynthetic process	BIOLOGICAL_PROCESS	0.00011813	5.42568e-07	651	5785	1218	13935		6.26555	6.26555	#N/A	#N/A	organic substance biosynthetic process
[OVER]	GO:0016070	RNA metabolic process	BIOLOGICAL_PROCESS	0.000141017	6.62576e-07	436	3668	1433	16052		6.17876	6.17876	#N/A	#N/A	RNA metabolic process
[OVER]	GO:0070972	protein localization to endoplasmic reticulum	BIOLOGICAL_PROCESS	0.000202738	9.73979e-07	28	92	1841	19628		6.01145	6.01145	#N/A	#N/A	protein localization to endoplasmic reticulum
[OVER]	GO:0009058	biosynthetic process	BIOLOGICAL_PROCESS	0.00040308	1.95773e-06	663	5962	1206	13758		5.70825	5.70825	#N/A	#N/A	biosynthetic process
[OVER]	GO:0065002	intracellular protein transmembrane transport	BIOLOGICAL_PROCESS	0.000560462	2.75171e-06	22	64	1847	19656		5.5604	5.5604	#N/A	#N/A	intracellular protein transmembrane transport
[OVER]	GO:0042273	ribosomal large subunit biogenesis	BIOLOGICAL_PROCESS	0.000597484	2.96502e-06	25	81	1844	19639		5.52797	5.52797	#N/A	#N/A	ribosomal large subunit biogenesis
[OVER]	GO:0006612	protein targeting to membrane	BIOLOGICAL_PROCESS	0.000616728	3.09308e-06	31	117	1838	19603		5.50961	5.50961	#N/A	#N/A	protein targeting to membrane
[OVER]	GO:0051029	rRNA transport	BIOLOGICAL_PROCESS	0.00067606	3.42634e-06	9	8	1860	19712		5.46517	5.46517	#N/A	#N/A	rRNA transport
[OVER]	GO:0031167	rRNA methylation	BIOLOGICAL_PROCESS	0.000687911	3.52272e-06	13	22	1856	19698		5.45312	5.45312	#N/A	#N/A	rRNA methylation
[OVER]	GO:0071806	protein transmembrane transport	BIOLOGICAL_PROCESS	0.000765258	4.04001e-06	24	77	1845	19643		5.39362	5.39362	#N/A	#N/A	protein transmembrane transport
[OVER]	GO:0000184	nuclear-transcribed mRNA catabolic process, nonsense-mediated decay	BIOLOGICAL_PROCESS	0.000970779	5.22751e-06	27	96	1842	19624		5.28171	5.28171	#N/A	#N/A	nuclear-transcribed mRNA catabolic process, nonsense-mediated decay
[OVER]	GO:0006407	rRNA export from nucleus	BIOLOGICAL_PROCESS	0.00103629	5.79909e-06	8	6	1861	19714		5.23664	5.23664	#N/A	#N/A	rRNA export from nucleus
[OVER]	GO:0045041	protein import into mitochondrial intermembrane space	BIOLOGICAL_PROCESS	0.00151217	8.70167e-06	7	4	1862	19716		5.0604	5.0604	#N/A	#N/A	protein import into mitochondrial intermembrane space
[OVER]	GO:0031118	rRNA pseudouridine synthesis	BIOLOGICAL_PROCESS	0.00172805	1.00351e-05	6	2	1863	19718		4.99848	4.99848	#N/A	#N/A	rRNA pseudouridine synthesis
[OVER]	GO:0006633	fatty acid biosynthetic process	BIOLOGICAL_PROCESS	0.00237853	1.40637e-05	44	217	1825	19503		4.8519	4.8519	#N/A	#N/A	fatty acid biosynthetic process
[OVER]	GO:0001510	RNA methylation	BIOLOGICAL_PROCESS	0.00333868	2.00934e-05	18	52	1851	19668		4.69695	4.69695	#N/A	#N/A	RNA methylation
[OVER]	GO:0044271	cellular nitrogen compound biosynthetic process	BIOLOGICAL_PROCESS	0.0040846	2.50139e-05	424	3693	1445	16027		4.60182	4.60182	#N/A	#N/A	cellular nitrogen compound biosynthetic process
[OVER]	GO:0006261	DNA-dependent DNA replication	BIOLOGICAL_PROCESS	0.00597807	3.75563e-05	35	163	1834	19557		4.42532	4.42532	#N/A	#N/A	DNA-dependent DNA replication
[OVER]	GO:0006260	DNA replication	BIOLOGICAL_PROCESS	0.00605826	3.83799e-05	45	235	1824	19485		4.4159	4.4159	#N/A	#N/A	DNA replication
[OVER]	GO:0000027	ribosomal large subunit assembly	BIOLOGICAL_PROCESS	0.00709939	4.68495e-05	14	35	1855	19685		4.3293	4.3293	#N/A	#N/A	ribosomal large subunit assembly
[OVER]	GO:0009699	phenylpropanoid biosynthetic process	BIOLOGICAL_PROCESS	0.00804457	5.39363e-05	69	426	1800	19294		4.26812	4.26812	#N/A	#N/A	phenylpropanoid biosynthetic process
[OVER]	GO:0071840	cellular component organization or biogenesis	BIOLOGICAL_PROCESS	0.00825354	5.57731e-05	600	5486	1269	14234		4.25358	4.25358	#N/A	#N/A	cellular component organization or biogenesis
[OVER]	GO:0000462	maturation of SSU-rRNA from tricistronic rRNA transcript (SSU-rRNA, 5.8S rRNA, LSU-rRNA)	BIOLOGICAL_PROCESS	0.00844197	5.7492e-05	19	63	1850	19657		4.24039	4.24039	#N/A	#N/A	maturation of SSU-rRNA from tricistronic rRNA transcript (SSU-rRNA, 5.8S rRNA, LSU-rRNA)
[OVER]	GO:0030490	maturation of SSU-rRNA	BIOLOGICAL_PROCESS	0.00860189	5.90353e-05	20	69	1849	19651		4.22889	4.22889	#N/A	#N/A	maturation of SSU-rRNA
[OVER]	GO:1904401	cellular response to Thyroid stimulating hormone	BIOLOGICAL_PROCESS	0.00899477	6.45807e-05	6	4	1863	19716		4.1899	4.1899	#N/A	#N/A	cellular response to Thyroid stimulating hormone
[OVER]	GO:1904400	response to Thyroid stimulating hormone	BIOLOGICAL_PROCESS	0.00899477	6.45807e-05	6	4	1863	19716		4.1899	4.1899	#N/A	#N/A	response to Thyroid stimulating hormone
[OVER]	GO:0046340	diacylglycerol catabolic process	BIOLOGICAL_PROCESS	0.00899477	6.45807e-05	6	4	1863	19716		4.1899	4.1899	#N/A	#N/A	diacylglycerol catabolic process
[OVER]	GO:0006605	protein targeting	BIOLOGICAL_PROCESS	0.0102193	7.57934e-05	61	367	1808	19353		4.12037	4.12037	#N/A	#N/A	protein targeting
[OVER]	GO:0072596	establishment of protein localization to chloroplast	BIOLOGICAL_PROCESS	0.0102193	7.60705e-05	14	37	1855	19683		4.11878	4.11878	#N/A	#N/A	establishment of protein localization to chloroplast
[OVER]	GO:0045036	protein targeting to chloroplast	BIOLOGICAL_PROCESS	0.0102193	7.60705e-05	14	37	1855	19683		4.11878	4.11878	#N/A	#N/A	protein targeting to chloroplast
[OVER]	GO:0019083	viral transcription	BIOLOGICAL_PROCESS	0.0102439	7.67942e-05	23	89	1846	19631		4.11467	4.11467	#N/A	#N/A	viral transcription
[OVER]	GO:0072598	protein localization to chloroplast	BIOLOGICAL_PROCESS	0.0126115	9.58745e-05	14	38	1855	19682		4.0183	4.0183	#N/A	#N/A	protein localization to chloroplast
[OVER]	GO:0031425	chloroplast RNA processing	BIOLOGICAL_PROCESS	0.0127448	9.7561e-05	31	144	1838	19576		4.01072	4.01072	#N/A	#N/A	chloroplast RNA processing
[OVER]	GO:1900864	mitochondrial RNA modification	BIOLOGICAL_PROCESS	0.016297	0.000128445	35	175	1834	19545		3.89128	3.89128	#N/A	#N/A	mitochondrial RNA modification
[OVER]	GO:0052651	monoacylglycerol catabolic process	BIOLOGICAL_PROCESS	0.016297	0.000131636	6	5	1863	19715		3.88063	3.88063	#N/A	#N/A	monoacylglycerol catabolic process
[OVER]	GO:1901259	chloroplast rRNA processing	BIOLOGICAL_PROCESS	0.016297	0.000131636	6	5	1863	19715		3.88063	3.88063	#N/A	#N/A	chloroplast rRNA processing
[OVER]	GO:0046462	monoacylglycerol metabolic process	BIOLOGICAL_PROCESS	0.016297	0.000131636	6	5	1863	19715		3.88063	3.88063	#N/A	#N/A	monoacylglycerol metabolic process
[OVER]	GO:0019080	viral gene expression	BIOLOGICAL_PROCESS	0.0164313	0.000133588	25	106	1844	19614		3.87423	3.87423	#N/A	#N/A	viral gene expression
[OVER]	GO:0000959	mitochondrial RNA metabolic process	BIOLOGICAL_PROCESS	0.0247284	0.000210183	41	225	1828	19495		3.6774	3.6774	#N/A	#N/A	mitochondrial RNA metabolic process
[OVER]	GO:0031222	arabinan catabolic process	BIOLOGICAL_PROCESS	0.0253379	0.0002167	5	3	1864	19717		3.66414	3.66414	#N/A	#N/A	arabinan catabolic process
[OVER]	GO:0097064	ncRNA export from nucleus	BIOLOGICAL_PROCESS	0.0262751	0.000226103	8	13	1861	19707		3.64569	3.64569	#N/A	#N/A	ncRNA export from nucleus
[OVER]	GO:1904588	cellular response to glycoprotein	BIOLOGICAL_PROCESS	0.0278053	0.000243956	6	6	1863	19714		3.61269	3.61269	#N/A	#N/A	cellular response to glycoprotein
[OVER]	GO:0009698	phenylpropanoid metabolic process	BIOLOGICAL_PROCESS	0.0285414	0.0002558	74	494	1795	19226		3.5921	3.5921	#N/A	#N/A	phenylpropanoid metabolic process
[OVER]	GO:1901926	cadinene metabolic process	BIOLOGICAL_PROCESS	0.0285414	0.000260673	4	1	1865	19719		3.5839	3.5839	#N/A	#N/A	cadinene metabolic process
[OVER]	GO:1901928	cadinene biosynthetic process	BIOLOGICAL_PROCESS	0.0285414	0.000260673	4	1	1865	19719		3.5839	3.5839	#N/A	#N/A	cadinene biosynthetic process
[OVER]	GO:0080156	mitochondrial mRNA modification	BIOLOGICAL_PROCESS	0.0285694	0.000262437	33	168	1836	19552		3.58098	3.58098	#N/A	#N/A	mitochondrial mRNA modification
[OVER]	GO:0016556	mRNA modification	BIOLOGICAL_PROCESS	0.0297603	0.000274947	42	236	1827	19484		3.56075	3.56075	#N/A	#N/A	mRNA modification
