# Supplementary material for: Transcriptome Analysis of Chloris virgata, Which Shows the Fastest Germination and Growth in the Major Mongolian Grassland Plant
Source: Front Plant Sci. 2021 Jun 28;12:684987. doi: 10.3389/fpls.2021.684987 (PMC8275185; doi:10.3389/fpls.2021.684987)
Supplement: Supplementary file 3 [file Data_Sheet_2.xlsx]

## Sheet: Supplementary Data Sheet 2
Tags	GO ID	GO Name	GO Category	FDR	P-Value	Nr Test	Nr Reference	Non Annot Test	Non Annot Reference		log10pvalue	log10pvalue	plot_X	plot_Y	GO Name	1DOWN_2days_8days
[OVER]	GO:0001101	response to acid chemical	BIOLOGICAL_PROCESS	2.53139e-37	1.74043e-41	756	2680	2323	15830		40.7593	40.7593	#N/A	#N/A	response to acid chemical
[OVER]	GO:0050896	response to stimulus	BIOLOGICAL_PROCESS	2.53139e-37	2.67278e-41	1783	8304	1296	10206		40.573	40.573	#N/A	#N/A	response to stimulus
[OVER]	GO:1901700	response to oxygen-containing compound	BIOLOGICAL_PROCESS	6.09994e-31	9.66098e-35	939	3760	2140	14750		34.015	34.015	#N/A	#N/A	response to oxygen-containing compound
[OVER]	GO:0042221	response to chemical	BIOLOGICAL_PROCESS	3.02053e-29	6.37848e-33	1257	5527	1822	12983		32.1953	32.1953	#N/A	#N/A	response to chemical
[OVER]	GO:0006950	response to stress	BIOLOGICAL_PROCESS	9.92554e-29	2.61998e-32	1301	5792	1778	12718		31.5817	31.5817	#N/A	#N/A	response to stress
[OVER]	GO:0009605	response to external stimulus	BIOLOGICAL_PROCESS	8.03616e-26	2.54551e-29	950	3968	2129	14542		28.5942	28.5942	#N/A	#N/A	response to external stimulus
[OVER]	GO:0009628	response to abiotic stimulus	BIOLOGICAL_PROCESS	3.68402e-24	1.36143e-27	951	4025	2128	14485		26.866	26.866	#N/A	#N/A	response to abiotic stimulus
[OVER]	GO:0010035	response to inorganic substance	BIOLOGICAL_PROCESS	4.22833e-24	1.7858e-27	553	1999	2526	16511		26.7482	26.7482	#N/A	#N/A	response to inorganic substance
[OVER]	GO:0009725	response to hormone	BIOLOGICAL_PROCESS	5.85898e-24	2.78381e-27	771	3091	2308	15419		26.5554	26.5554	#N/A	#N/A	response to hormone
[OVER]	GO:0042493	response to drug	BIOLOGICAL_PROCESS	1.43978e-23	7.60099e-27	488	1703	2591	16807		26.1191	26.1191	#N/A	#N/A	response to drug
[OVER]	GO:0009607	response to biotic stimulus	BIOLOGICAL_PROCESS	6.80517e-23	3.9519e-26	750	3015	2329	15495		25.4032	25.4032	#N/A	#N/A	response to biotic stimulus
[OVER]	GO:0051707	response to other organism	BIOLOGICAL_PROCESS	8.14438e-23	5.58953e-26	741	2973	2338	15537		25.2526	25.2526	#N/A	#N/A	response to other organism
[OVER]	GO:0043207	response to external biotic stimulus	BIOLOGICAL_PROCESS	8.14438e-23	5.58953e-26	741	2973	2338	15537		25.2526	25.2526	#N/A	#N/A	response to external biotic stimulus
[OVER]	GO:0009737	response to abscisic acid	BIOLOGICAL_PROCESS	1.05552e-22	7.80131e-26	418	1398	2661	17112		25.1078	25.1078	#N/A	#N/A	response to abscisic acid
[OVER]	GO:0009719	response to endogenous stimulus	BIOLOGICAL_PROCESS	1.8e-21	1.4254e-24	795	3293	2284	15217		23.8461	23.8461	#N/A	#N/A	response to endogenous stimulus
[OVER]	GO:0006952	defense response	BIOLOGICAL_PROCESS	4.38354e-21	3.7027e-24	681	2717	2398	15793		23.4315	23.4315	#N/A	#N/A	defense response
[OVER]	GO:0097305	response to alcohol	BIOLOGICAL_PROCESS	1.65692e-19	1.48705e-22	433	1536	2646	16974		21.8277	21.8277	#N/A	#N/A	response to alcohol
[OVER]	GO:0010033	response to organic substance	BIOLOGICAL_PROCESS	2.2449e-18	2.13326e-21	958	4267	2121	14243		20.671	20.671	#N/A	#N/A	response to organic substance
[OVER]	GO:0046677	response to antibiotic	BIOLOGICAL_PROCESS	3.0128e-18	3.02202e-21	295	930	2784	17580		20.5197	20.5197	#N/A	#N/A	response to antibiotic
[OVER]	GO:0009751	response to salicylic acid	BIOLOGICAL_PROCESS	4.63735e-18	4.89637e-21	206	556	2873	17954		20.3101	20.3101	#N/A	#N/A	response to salicylic acid
[OVER]	GO:0033993	response to lipid	BIOLOGICAL_PROCESS	3.02354e-17	3.35204e-20	551	2170	2528	16340		19.4747	19.4747	#N/A	#N/A	response to lipid
[OVER]	GO:0098542	defense response to other organism	BIOLOGICAL_PROCESS	1.04627e-16	1.21518e-19	561	2236	2518	16274		18.9154	18.9154	#N/A	#N/A	defense response to other organism
[OVER]	GO:0009414	response to water deprivation	BIOLOGICAL_PROCESS	2.32205e-16	2.81951e-19	306	1016	2773	17494		18.5498	18.5498	#N/A	#N/A	response to water deprivation
[OVER]	GO:0009753	response to jasmonic acid	BIOLOGICAL_PROCESS	3.08546e-16	3.90936e-19	205	579	2874	17931		18.4079	18.4079	#N/A	#N/A	response to jasmonic acid
[OVER]	GO:0009651	response to salt stress	BIOLOGICAL_PROCESS	2.20924e-15	2.91579e-18	330	1147	2749	17363		17.5352	17.5352	#N/A	#N/A	response to salt stress
[OVER]	GO:0009415	response to water	BIOLOGICAL_PROCESS	4.57254e-15	6.27631e-18	309	1057	2770	17453		17.2023	17.2023	#N/A	#N/A	response to water
[OVER]	GO:0006970	response to osmotic stress	BIOLOGICAL_PROCESS	2.63633e-14	3.75783e-17	381	1414	2698	17096		16.4251	16.4251	#N/A	#N/A	response to osmotic stress
[OVER]	GO:0071229	cellular response to acid chemical	BIOLOGICAL_PROCESS	8.24074e-13	1.34866e-15	310	1113	2769	17397		14.8701	14.8701	#N/A	#N/A	cellular response to acid chemical
[OVER]	GO:0071215	cellular response to abscisic acid stimulus	BIOLOGICAL_PROCESS	2.40527e-12	4.31735e-15	191	584	2888	17926		14.3648	14.3648	#N/A	#N/A	cellular response to abscisic acid stimulus
[OVER]	GO:0051704	multi-organism process	BIOLOGICAL_PROCESS	6.96396e-12	1.36029e-14	948	4484	2131	14026		13.8664	13.8664	#N/A	#N/A	multi-organism process
[OVER]	GO:0009416	response to light stimulus	BIOLOGICAL_PROCESS	1.62852e-11	3.267e-14	376	1467	2703	17043		13.4859	13.4859	#N/A	#N/A	response to light stimulus
[OVER]	GO:0006811	ion transport	BIOLOGICAL_PROCESS	3.06841e-11	6.31761e-14	323	1216	2756	17294		13.1994	13.1994	#N/A	#N/A	ion transport
[OVER]	GO:0010118	stomatal movement	BIOLOGICAL_PROCESS	3.85122e-11	8.13266e-14	142	398	2937	18112		13.0898	13.0898	#N/A	#N/A	stomatal movement
[OVER]	GO:0048878	chemical homeostasis	BIOLOGICAL_PROCESS	8.87387e-11	1.92249e-13	270	975	2809	17535		12.7161	12.7161	#N/A	#N/A	chemical homeostasis
[OVER]	GO:0097306	cellular response to alcohol	BIOLOGICAL_PROCESS	1.22416e-10	2.86216e-13	194	630	2885	17880		12.5433	12.5433	#N/A	#N/A	cellular response to alcohol
[OVER]	GO:0014070	response to organic cyclic compound	BIOLOGICAL_PROCESS	1.22416e-10	2.90819e-13	359	1410	2720	17100		12.5364	12.5364	#N/A	#N/A	response to organic cyclic compound
[OVER]	GO:0009617	response to bacterium	BIOLOGICAL_PROCESS	2.68649e-10	6.52406e-13	363	1440	2716	17070		12.1855	12.1855	#N/A	#N/A	response to bacterium
[OVER]	GO:0050801	ion homeostasis	BIOLOGICAL_PROCESS	5.03901e-10	1.25031e-12	193	638	2886	17872		11.903	11.903	#N/A	#N/A	ion homeostasis
[OVER]	GO:0009314	response to radiation	BIOLOGICAL_PROCESS	8.01673e-10	2.03148e-12	386	1570	2693	16940		11.6922	11.6922	#N/A	#N/A	response to radiation
[OVER]	GO:0055085	transmembrane transport	BIOLOGICAL_PROCESS	8.54706e-10	2.21099e-12	296	1126	2783	17384		11.6554	11.6554	#N/A	#N/A	transmembrane transport
[OVER]	GO:0009738	abscisic acid-activated signaling pathway	BIOLOGICAL_PROCESS	1.80073e-09	4.75328e-12	160	503	2919	18007		11.323	11.323	#N/A	#N/A	abscisic acid-activated signaling pathway
[OVER]	GO:0034220	ion transmembrane transport	BIOLOGICAL_PROCESS	7.35673e-09	2.05842e-11	217	774	2862	17736		10.6865	10.6865	#N/A	#N/A	ion transmembrane transport
[OVER]	GO:0006820	anion transport	BIOLOGICAL_PROCESS	1.15588e-08	3.35622e-11	183	622	2896	17888		10.4741	10.4741	#N/A	#N/A	anion transport
[OVER]	GO:0009611	response to wounding	BIOLOGICAL_PROCESS	1.53775e-08	4.54621e-11	208	740	2871	17770		10.3424	10.3424	#N/A	#N/A	response to wounding
[OVER]	GO:0009642	response to light intensity	BIOLOGICAL_PROCESS	2.41179e-08	7.38486e-11	95	250	2984	18260		10.1317	10.1317	#N/A	#N/A	response to light intensity
[OVER]	GO:0010150	leaf senescence	BIOLOGICAL_PROCESS	2.57779e-08	8.02924e-11	122	361	2957	18149		10.0953	10.0953	#N/A	#N/A	leaf senescence
[OVER]	GO:0019748	secondary metabolic process	BIOLOGICAL_PROCESS	2.96796e-08	9.40119e-11	227	837	2852	17673		10.0268	10.0268	#N/A	#N/A	secondary metabolic process
[OVER]	GO:0044281	small molecule metabolic process	BIOLOGICAL_PROCESS	3.05766e-08	9.84677e-11	505	2245	2574	16265		10.0067	10.0067	#N/A	#N/A	small molecule metabolic process
[OVER]	GO:0009624	response to nematode	BIOLOGICAL_PROCESS	3.69355e-08	1.22845e-10	100	273	2979	18237		9.91064	9.91064	#N/A	#N/A	response to nematode
[OVER]	GO:0042742	defense response to bacterium	BIOLOGICAL_PROCESS	4.11791e-08	1.42218e-10	282	1108	2797	17402		9.84705	9.84705	#N/A	#N/A	defense response to bacterium
[OVER]	GO:0080167	response to karrikin	BIOLOGICAL_PROCESS	4.11791e-08	1.43481e-10	101	278	2978	18232		9.84321	9.84321	#N/A	#N/A	response to karrikin
[OVER]	GO:0032870	cellular response to hormone stimulus	BIOLOGICAL_PROCESS	5.62065e-08	2.01776e-10	403	1724	2676	16786		9.69513	9.69513	#N/A	#N/A	cellular response to hormone stimulus
[OVER]	GO:0065007	biological regulation	BIOLOGICAL_PROCESS	7.5056e-08	2.73406e-10	1477	7766	1602	10744		9.56319	9.56319	#N/A	#N/A	biological regulation
[OVER]	GO:0009991	response to extracellular stimulus	BIOLOGICAL_PROCESS	7.91898e-08	2.92645e-10	225	840	2854	17670		9.53366	9.53366	#N/A	#N/A	response to extracellular stimulus
[OVER]	GO:0006082	organic acid metabolic process	BIOLOGICAL_PROCESS	1.04896e-07	3.93182e-10	387	1652	2692	16858		9.40541	9.40541	#N/A	#N/A	organic acid metabolic process
[OVER]	GO:1901698	response to nitrogen compound	BIOLOGICAL_PROCESS	1.12498e-07	4.33551e-10	290	1162	2789	17348		9.36296	9.36296	#N/A	#N/A	response to nitrogen compound
[OVER]	GO:0090693	plant organ senescence	BIOLOGICAL_PROCESS	1.14046e-07	4.45538e-10	124	382	2955	18128		9.35112	9.35112	#N/A	#N/A	plant organ senescence
[OVER]	GO:0009755	hormone-mediated signaling pathway	BIOLOGICAL_PROCESS	1.60827e-07	6.53768e-10	322	1328	2757	17182		9.18458	9.18458	#N/A	#N/A	hormone-mediated signaling pathway
[OVER]	GO:0009409	response to cold	BIOLOGICAL_PROCESS	1.65865e-07	6.9176e-10	235	898	2844	17612		9.16004	9.16004	#N/A	#N/A	response to cold
[OVER]	GO:0009620	response to fungus	BIOLOGICAL_PROCESS	2.04015e-07	8.6164e-10	256	1003	2823	17507		9.06467	9.06467	#N/A	#N/A	response to fungus
[OVER]	GO:0007154	cell communication	BIOLOGICAL_PROCESS	2.0452e-07	8.84191e-10	741	3568	2338	14942		9.05345	9.05345	#N/A	#N/A	cell communication
[OVER]	GO:0009812	flavonoid metabolic process	BIOLOGICAL_PROCESS	2.0452e-07	8.85366e-10	103	298	2976	18212		9.05288	9.05288	#N/A	#N/A	flavonoid metabolic process
[OVER]	GO:0048573	photoperiodism, flowering	BIOLOGICAL_PROCESS	3.05464e-07	1.33848e-09	104	305	2975	18205		8.87339	8.87339	#N/A	#N/A	photoperiodism, flowering
[OVER]	GO:0006979	response to oxidative stress	BIOLOGICAL_PROCESS	3.19025e-07	1.41474e-09	220	834	2859	17676		8.84932	8.84932	#N/A	#N/A	response to oxidative stress
[OVER]	GO:0009648	photoperiodism	BIOLOGICAL_PROCESS	3.25029e-07	1.45853e-09	106	314	2973	18196		8.83608	8.83608	#N/A	#N/A	photoperiodism
[OVER]	GO:0048580	regulation of post-embryonic development	BIOLOGICAL_PROCESS	3.90023e-07	1.85314e-09	227	871	2852	17639		8.73209	8.73209	#N/A	#N/A	regulation of post-embryonic development
[OVER]	GO:0042440	pigment metabolic process	BIOLOGICAL_PROCESS	3.98143e-07	1.91378e-09	114	350	2965	18160		8.71811	8.71811	#N/A	#N/A	pigment metabolic process
[OVER]	GO:1901701	cellular response to oxygen-containing compound	BIOLOGICAL_PROCESS	3.98143e-07	1.93375e-09	417	1834	2662	16676		8.7136	8.7136	#N/A	#N/A	cellular response to oxygen-containing compound
[OVER]	GO:0043436	oxoacid metabolic process	BIOLOGICAL_PROCESS	5.55409e-07	2.78555e-09	378	1637	2701	16873		8.55509	8.55509	#N/A	#N/A	oxoacid metabolic process
[OVER]	GO:0010167	response to nitrate	BIOLOGICAL_PROCESS	7.07689e-07	3.58664e-09	38	62	3041	18448		8.44531	8.44531	#N/A	#N/A	response to nitrate
[OVER]	GO:0071496	cellular response to external stimulus	BIOLOGICAL_PROCESS	7.15057e-07	3.66173e-09	174	626	2905	17884		8.43631	8.43631	#N/A	#N/A	cellular response to external stimulus
[OVER]	GO:0031667	response to nutrient levels	BIOLOGICAL_PROCESS	8.14546e-07	4.21421e-09	198	741	2881	17769		8.37528	8.37528	#N/A	#N/A	response to nutrient levels
[OVER]	GO:0009791	post-embryonic development	BIOLOGICAL_PROCESS	8.47103e-07	4.45058e-09	669	3207	2410	15303		8.35158	8.35158	#N/A	#N/A	post-embryonic development
[OVER]	GO:0042445	hormone metabolic process	BIOLOGICAL_PROCESS	8.47103e-07	4.47209e-09	150	517	2929	17993		8.34949	8.34949	#N/A	#N/A	hormone metabolic process
[OVER]	GO:0031668	cellular response to extracellular stimulus	BIOLOGICAL_PROCESS	8.53907e-07	4.55309e-09	163	577	2916	17933		8.34169	8.34169	#N/A	#N/A	cellular response to extracellular stimulus
[OVER]	GO:0098656	anion transmembrane transport	BIOLOGICAL_PROCESS	9.66564e-07	5.20481e-09	112	349	2967	18161		8.28359	8.28359	#N/A	#N/A	anion transmembrane transport
[OVER]	GO:0046283	anthocyanin-containing compound metabolic process	BIOLOGICAL_PROCESS	9.98423e-07	5.45559e-09	56	124	3023	18386		8.26316	8.26316	#N/A	#N/A	anthocyanin-containing compound metabolic process
[OVER]	GO:0051186	cofactor metabolic process	BIOLOGICAL_PROCESS	9.98423e-07	5.5872e-09	166	593	2913	17917		8.25281	8.25281	#N/A	#N/A	cofactor metabolic process
[OVER]	GO:0010200	response to chitin	BIOLOGICAL_PROCESS	1.0687e-06	6.03688e-09	127	416	2952	18094		8.21919	8.21919	#N/A	#N/A	response to chitin
[OVER]	GO:0010817	regulation of hormone levels	BIOLOGICAL_PROCESS	1.08883e-06	6.20808e-09	211	808	2868	17702		8.20704	8.20704	#N/A	#N/A	regulation of hormone levels
[OVER]	GO:0099402	plant organ development	BIOLOGICAL_PROCESS	1.20155e-06	6.91419e-09	496	2276	2583	16234		8.16026	8.16026	#N/A	#N/A	plant organ development
[OVER]	GO:0045087	innate immune response	BIOLOGICAL_PROCESS	1.73873e-06	1.0189e-08	286	1186	2793	17324		7.99187	7.99187	#N/A	#N/A	innate immune response
[OVER]	GO:0006790	sulfur compound metabolic process	BIOLOGICAL_PROCESS	2.36511e-06	1.41092e-08	168	612	2911	17898		7.8505	7.8505	#N/A	#N/A	sulfur compound metabolic process
[OVER]	GO:0009987	cellular process	BIOLOGICAL_PROCESS	2.76287e-06	1.6628e-08	2090	11610	989	6900		7.77916	7.77916	#N/A	#N/A	cellular process
[OVER]	GO:0009266	response to temperature stimulus	BIOLOGICAL_PROCESS	2.96287e-06	1.80676e-08	312	1327	2767	17183		7.7431	7.7431	#N/A	#N/A	response to temperature stimulus
[OVER]	GO:0034486	vacuolar transmembrane transport	BIOLOGICAL_PROCESS	3.35971e-06	2.07521e-08	12	3	3067	18507		7.68294	7.68294	#N/A	#N/A	vacuolar transmembrane transport
[OVER]	GO:0010228	vegetative to reproductive phase transition of meristem	BIOLOGICAL_PROCESS	3.44795e-06	2.14792e-08	138	477	2941	18033		7.66798	7.66798	#N/A	#N/A	vegetative to reproductive phase transition of meristem
[OVER]	GO:1905039	carboxylic acid transmembrane transport	BIOLOGICAL_PROCESS	5.62401e-06	3.62226e-08	60	148	3019	18362		7.44102	7.44102	#N/A	#N/A	carboxylic acid transmembrane transport
[OVER]	GO:1903825	organic acid transmembrane transport	BIOLOGICAL_PROCESS	5.62401e-06	3.62226e-08	60	148	3019	18362		7.44102	7.44102	#N/A	#N/A	organic acid transmembrane transport
[OVER]	GO:0071395	cellular response to jasmonic acid stimulus	BIOLOGICAL_PROCESS	6.71327e-06	4.43015e-08	81	233	2998	18277		7.35358	7.35358	#N/A	#N/A	cellular response to jasmonic acid stimulus
[OVER]	GO:0071495	cellular response to endogenous stimulus	BIOLOGICAL_PROCESS	6.80068e-06	4.52373e-08	435	1987	2644	16523		7.3445	7.3445	#N/A	#N/A	cellular response to endogenous stimulus
[OVER]	GO:0098771	inorganic ion homeostasis	BIOLOGICAL_PROCESS	6.93414e-06	4.72233e-08	145	517	2934	17993		7.32584	7.32584	#N/A	#N/A	inorganic ion homeostasis
[OVER]	GO:0010038	response to metal ion	BIOLOGICAL_PROCESS	8.84849e-06	6.11948e-08	206	812	2873	17698		7.21329	7.21329	#N/A	#N/A	response to metal ion
[OVER]	GO:0031669	cellular response to nutrient levels	BIOLOGICAL_PROCESS	9.64328e-06	6.82187e-08	136	479	2943	18031		7.1661	7.1661	#N/A	#N/A	cellular response to nutrient levels
[OVER]	GO:0000302	response to reactive oxygen species	BIOLOGICAL_PROCESS	1.04141e-05	7.47715e-08	126	434	2953	18076		7.12626	7.12626	#N/A	#N/A	response to reactive oxygen species
[OVER]	GO:0048831	regulation of shoot system development	BIOLOGICAL_PROCESS	1.04615e-05	7.6216e-08	162	602	2917	17908		7.11795	7.11795	#N/A	#N/A	regulation of shoot system development
[OVER]	GO:0009267	cellular response to starvation	BIOLOGICAL_PROCESS	1.16634e-05	8.5759e-08	112	372	2967	18138		7.06672	7.06672	#N/A	#N/A	cellular response to starvation
[OVER]	GO:0065008	regulation of biological quality	BIOLOGICAL_PROCESS	1.16634e-05	8.62042e-08	622	3017	2457	15493		7.06447	7.06447	#N/A	#N/A	regulation of biological quality
[OVER]	GO:0055075	potassium ion homeostasis	BIOLOGICAL_PROCESS	1.2734e-05	9.47889e-08	38	73	3041	18437		7.02324	7.02324	#N/A	#N/A	potassium ion homeostasis
[OVER]	GO:0015849	organic acid transport	BIOLOGICAL_PROCESS	1.33504e-05	1.00082e-07	94	294	2985	18216		6.99964	6.99964	#N/A	#N/A	organic acid transport
[OVER]	GO:0015711	organic anion transport	BIOLOGICAL_PROCESS	1.33876e-05	1.01243e-07	119	405	2960	18105		6.99464	6.99464	#N/A	#N/A	organic anion transport
[OVER]	GO:0055065	metal ion homeostasis	BIOLOGICAL_PROCESS	1.33876e-05	1.01774e-07	117	396	2962	18114		6.99236	6.99236	#N/A	#N/A	metal ion homeostasis
[OVER]	GO:0009813	flavonoid biosynthetic process	BIOLOGICAL_PROCESS	1.35251e-05	1.03534e-07	82	243	2997	18267		6.98492	6.98492	#N/A	#N/A	flavonoid biosynthetic process
[OVER]	GO:0048367	shoot system development	BIOLOGICAL_PROCESS	1.36164e-05	1.04951e-07	418	1913	2661	16597		6.97901	6.97901	#N/A	#N/A	shoot system development
[OVER]	GO:0009723	response to ethylene	BIOLOGICAL_PROCESS	1.39712e-05	1.08942e-07	125	433	2954	18077		6.9628	6.9628	#N/A	#N/A	response to ethylene
[OVER]	GO:1905957	regulation of cellular response to alcohol	BIOLOGICAL_PROCESS	1.42725e-05	1.13777e-07	94	295	2985	18215		6.94395	6.94395	#N/A	#N/A	regulation of cellular response to alcohol
[OVER]	GO:1901419	regulation of response to alcohol	BIOLOGICAL_PROCESS	1.42725e-05	1.13777e-07	94	295	2985	18215		6.94395	6.94395	#N/A	#N/A	regulation of response to alcohol
[OVER]	GO:0009787	regulation of abscisic acid-activated signaling pathway	BIOLOGICAL_PROCESS	1.42725e-05	1.13777e-07	94	295	2985	18215		6.94395	6.94395	#N/A	#N/A	regulation of abscisic acid-activated signaling pathway
[OVER]	GO:0009646	response to absence of light	BIOLOGICAL_PROCESS	1.6274e-05	1.30591e-07	44	95	3035	18415		6.88409	6.88409	#N/A	#N/A	response to absence of light
[OVER]	GO:0080027	response to herbivore	BIOLOGICAL_PROCESS	1.8e-05	1.45391e-07	22	26	3057	18484		6.83746	6.83746	#N/A	#N/A	response to herbivore
[OVER]	GO:2000026	regulation of multicellular organismal development	BIOLOGICAL_PROCESS	1.80557e-05	1.46794e-07	391	1776	2688	16734		6.83329	6.83329	#N/A	#N/A	regulation of multicellular organismal development
[OVER]	GO:0055081	anion homeostasis	BIOLOGICAL_PROCESS	1.95182e-05	1.61776e-07	66	180	3013	18330		6.79109	6.79109	#N/A	#N/A	anion homeostasis
[OVER]	GO:0009867	jasmonic acid mediated signaling pathway	BIOLOGICAL_PROCESS	2.18202e-05	1.8316e-07	77	226	3002	18284		6.73717	6.73717	#N/A	#N/A	jasmonic acid mediated signaling pathway
[OVER]	GO:0055080	cation homeostasis	BIOLOGICAL_PROCESS	2.27838e-05	1.93192e-07	129	457	2950	18053		6.71401	6.71401	#N/A	#N/A	cation homeostasis
[OVER]	GO:0010243	response to organonitrogen compound	BIOLOGICAL_PROCESS	2.27838e-05	1.93654e-07	253	1063	2826	17447		6.71297	6.71297	#N/A	#N/A	response to organonitrogen compound
[OVER]	GO:0071396	cellular response to lipid	BIOLOGICAL_PROCESS	2.46321e-05	2.10665e-07	261	1105	2818	17405		6.67641	6.67641	#N/A	#N/A	cellular response to lipid
[OVER]	GO:0070887	cellular response to chemical stimulus	BIOLOGICAL_PROCESS	2.57765e-05	2.21812e-07	629	3079	2450	15431		6.65401	6.65401	#N/A	#N/A	cellular response to chemical stimulus
[OVER]	GO:0042594	response to starvation	BIOLOGICAL_PROCESS	2.8996e-05	2.51047e-07	128	455	2951	18055		6.60024	6.60024	#N/A	#N/A	response to starvation
[OVER]	GO:0046942	carboxylic acid transport	BIOLOGICAL_PROCESS	3.02528e-05	2.65123e-07	92	293	2987	18217		6.57655	6.57655	#N/A	#N/A	carboxylic acid transport
[OVER]	GO:0090351	seedling development	BIOLOGICAL_PROCESS	3.21642e-05	2.8527e-07	138	503	2941	18007		6.54474	6.54474	#N/A	#N/A	seedling development
[OVER]	GO:0051716	cellular response to stimulus	BIOLOGICAL_PROCESS	3.81016e-05	3.39941e-07	956	4938	2123	13572		6.4686	6.4686	#N/A	#N/A	cellular response to stimulus
[OVER]	GO:0010119	regulation of stomatal movement	BIOLOGICAL_PROCESS	4.01951e-05	3.60741e-07	85	265	2994	18245		6.4428	6.4428	#N/A	#N/A	regulation of stomatal movement
[OVER]	GO:0046351	disaccharide biosynthetic process	BIOLOGICAL_PROCESS	4.33015e-05	3.93193e-07	23	31	3056	18479		6.40539	6.40539	#N/A	#N/A	disaccharide biosynthetic process
[OVER]	GO:0048364	root development	BIOLOGICAL_PROCESS	4.61006e-05	4.23116e-07	303	1333	2776	17177		6.37354	6.37354	#N/A	#N/A	root development
[OVER]	GO:0022622	root system development	BIOLOGICAL_PROCESS	5.12924e-05	4.73876e-07	303	1335	2776	17175		6.32434	6.32434	#N/A	#N/A	root system development
[OVER]	GO:0051193	regulation of cofactor metabolic process	BIOLOGICAL_PROCESS	5.33359e-05	4.95572e-07	44	101	3035	18409		6.30489	6.30489	#N/A	#N/A	regulation of cofactor metabolic process
[OVER]	GO:0034285	response to disaccharide	BIOLOGICAL_PROCESS	5.58085e-05	5.21492e-07	60	163	3019	18347		6.28275	6.28275	#N/A	#N/A	response to disaccharide
[OVER]	GO:0009908	flower development	BIOLOGICAL_PROCESS	5.76019e-05	5.47143e-07	273	1182	2806	17328		6.2619	6.2619	#N/A	#N/A	flower development
[OVER]	GO:0042592	homeostatic process	BIOLOGICAL_PROCESS	5.76019e-05	5.47373e-07	314	1395	2765	17115		6.26172	6.26172	#N/A	#N/A	homeostatic process
[OVER]	GO:0090567	reproductive shoot system development	BIOLOGICAL_PROCESS	6.02094e-05	5.7533e-07	280	1219	2799	17291		6.24008	6.24008	#N/A	#N/A	reproductive shoot system development
[OVER]	GO:0006721	terpenoid metabolic process	BIOLOGICAL_PROCESS	6.32156e-05	6.07393e-07	99	331	2980	18179		6.21653	6.21653	#N/A	#N/A	terpenoid metabolic process
[OVER]	GO:0017144	drug metabolic process	BIOLOGICAL_PROCESS	6.64957e-05	6.44154e-07	198	804	2881	17706		6.19101	6.19101	#N/A	#N/A	drug metabolic process
[OVER]	GO:0009744	response to sucrose	BIOLOGICAL_PROCESS	7.36318e-05	7.26911e-07	59	161	3020	18349		6.13852	6.13852	#N/A	#N/A	response to sucrose
[OVER]	GO:0006812	cation transport	BIOLOGICAL_PROCESS	7.40292e-05	7.34743e-07	192	776	2887	17734		6.13386	6.13386	#N/A	#N/A	cation transport
[OVER]	GO:0048608	reproductive structure development	BIOLOGICAL_PROCESS	7.83825e-05	7.85347e-07	548	2663	2531	15847		6.10494	6.10494	#N/A	#N/A	reproductive structure development
[OVER]	GO:0007568	aging	BIOLOGICAL_PROCESS	8.31807e-05	8.38746e-07	173	684	2906	17826		6.07637	6.07637	#N/A	#N/A	aging
[OVER]	GO:0061458	reproductive system development	BIOLOGICAL_PROCESS	8.39766e-05	8.51204e-07	548	2665	2531	15845		6.06997	6.06997	#N/A	#N/A	reproductive system development
[OVER]	GO:0046148	pigment biosynthetic process	BIOLOGICAL_PROCESS	9.68943e-05	9.92371e-07	92	304	2987	18206		6.00333	6.00333	#N/A	#N/A	pigment biosynthetic process
[OVER]	GO:0009743	response to carbohydrate	BIOLOGICAL_PROCESS	9.7766e-05	1.00646e-06	120	432	2959	18078		5.9972	5.9972	#N/A	#N/A	response to carbohydrate
[OVER]	GO:0006972	hyperosmotic response	BIOLOGICAL_PROCESS	0.000100652	1.04148e-06	71	213	3008	18297		5.98235	5.98235	#N/A	#N/A	hyperosmotic response
[OVER]	GO:0002831	regulation of response to biotic stimulus	BIOLOGICAL_PROCESS	0.000108905	1.13263e-06	200	822	2879	17688		5.94591	5.94591	#N/A	#N/A	regulation of response to biotic stimulus
[OVER]	GO:0048582	positive regulation of post-embryonic development	BIOLOGICAL_PROCESS	0.000109549	1.14511e-06	79	248	3000	18262		5.94115	5.94115	#N/A	#N/A	positive regulation of post-embryonic development
[OVER]	GO:0009312	oligosaccharide biosynthetic process	BIOLOGICAL_PROCESS	0.000117478	1.2342e-06	26	43	3053	18467		5.90861	5.90861	#N/A	#N/A	oligosaccharide biosynthetic process
[OVER]	GO:2000030	regulation of response to red or far red light	BIOLOGICAL_PROCESS	0.000117922	1.24508e-06	39	87	3040	18423		5.9048	5.9048	#N/A	#N/A	regulation of response to red or far red light
[OVER]	GO:0009835	fruit ripening	BIOLOGICAL_PROCESS	0.000118957	1.2623e-06	25	40	3054	18470		5.89884	5.89884	#N/A	#N/A	fruit ripening
[OVER]	GO:1901657	glycosyl compound metabolic process	BIOLOGICAL_PROCESS	0.000139553	1.49918e-06	109	385	2970	18125		5.82415	5.82415	#N/A	#N/A	glycosyl compound metabolic process
[OVER]	GO:2000024	regulation of leaf development	BIOLOGICAL_PROCESS	0.000152817	1.65387e-06	65	191	3014	18319		5.7815	5.7815	#N/A	#N/A	regulation of leaf development
[OVER]	GO:0050832	defense response to fungus	BIOLOGICAL_PROCESS	0.000154687	1.68227e-06	177	713	2902	17797		5.7741	5.7741	#N/A	#N/A	defense response to fungus
[OVER]	GO:0009739	response to gibberellin	BIOLOGICAL_PROCESS	0.000157804	1.73282e-06	113	405	2966	18105		5.76125	5.76125	#N/A	#N/A	response to gibberellin
[OVER]	GO:0030007	cellular potassium ion homeostasis	BIOLOGICAL_PROCESS	0.000157804	1.73283e-06	16	16	3063	18494		5.76124	5.76124	#N/A	#N/A	cellular potassium ion homeostasis
[OVER]	GO:0045089	positive regulation of innate immune response	BIOLOGICAL_PROCESS	0.000167336	1.84633e-06	112	401	2967	18109		5.73369	5.73369	#N/A	#N/A	positive regulation of innate immune response
[OVER]	GO:0006629	lipid metabolic process	BIOLOGICAL_PROCESS	0.000171268	1.89876e-06	313	1413	2766	17097		5.72153	5.72153	#N/A	#N/A	lipid metabolic process
[OVER]	GO:0006720	isoprenoid metabolic process	BIOLOGICAL_PROCESS	0.000193294	2.15315e-06	108	384	2971	18126		5.66693	5.66693	#N/A	#N/A	isoprenoid metabolic process
[OVER]	GO:0032103	positive regulation of response to external stimulus	BIOLOGICAL_PROCESS	0.000253946	2.869e-06	145	563	2934	17947		5.54227	5.54227	#N/A	#N/A	positive regulation of response to external stimulus
[OVER]	GO:0007623	circadian rhythm	BIOLOGICAL_PROCESS	0.000262102	2.97498e-06	106	378	2973	18132		5.52652	5.52652	#N/A	#N/A	circadian rhythm
[OVER]	GO:0034219	carbohydrate transmembrane transport	BIOLOGICAL_PROCESS	0.000268831	3.06554e-06	32	66	3047	18444		5.51349	5.51349	#N/A	#N/A	carbohydrate transmembrane transport
[OVER]	GO:0010099	regulation of photomorphogenesis	BIOLOGICAL_PROCESS	0.000274008	3.13904e-06	26	46	3053	18464		5.5032	5.5032	#N/A	#N/A	regulation of photomorphogenesis
[OVER]	GO:0031347	regulation of defense response	BIOLOGICAL_PROCESS	0.000283892	3.26726e-06	233	1006	2846	17504		5.48582	5.48582	#N/A	#N/A	regulation of defense response
[OVER]	GO:0032787	monocarboxylic acid metabolic process	BIOLOGICAL_PROCESS	0.000287699	3.32627e-06	200	838	2879	17672		5.47804	5.47804	#N/A	#N/A	monocarboxylic acid metabolic process
[OVER]	GO:0005984	disaccharide metabolic process	BIOLOGICAL_PROCESS	0.000330873	3.84289e-06	34	74	3045	18436		5.41534	5.41534	#N/A	#N/A	disaccharide metabolic process
[OVER]	GO:1901527	abscisic acid-activated signaling pathway involved in stomatal movement	BIOLOGICAL_PROCESS	0.000383027	4.46885e-06	14	13	3065	18497		5.3498	5.3498	#N/A	#N/A	abscisic acid-activated signaling pathway involved in stomatal movement
[OVER]	GO:0019725	cellular homeostasis	BIOLOGICAL_PROCESS	0.0004018	4.70909e-06	133	511	2946	17999		5.32706	5.32706	#N/A	#N/A	cellular homeostasis
[OVER]	GO:0051239	regulation of multicellular organismal process	BIOLOGICAL_PROCESS	0.000406009	4.77985e-06	459	2219	2620	16291		5.32059	5.32059	#N/A	#N/A	regulation of multicellular organismal process
[OVER]	GO:0002833	positive regulation of response to biotic stimulus	BIOLOGICAL_PROCESS	0.000413615	4.89124e-06	130	497	2949	18013		5.31058	5.31058	#N/A	#N/A	positive regulation of response to biotic stimulus
[OVER]	GO:0016137	glycoside metabolic process	BIOLOGICAL_PROCESS	0.000415538	4.95596e-06	30	61	3049	18449		5.30487	5.30487	#N/A	#N/A	glycoside metabolic process
[OVER]	GO:0032101	regulation of response to external stimulus	BIOLOGICAL_PROCESS	0.000415538	4.95785e-06	226	977	2853	17533		5.30471	5.30471	#N/A	#N/A	regulation of response to external stimulus
[OVER]	GO:0006875	cellular metal ion homeostasis	BIOLOGICAL_PROCESS	0.000439685	5.26916e-06	73	234	3006	18276		5.27826	5.27826	#N/A	#N/A	cellular metal ion homeostasis
[OVER]	GO:0010114	response to red light	BIOLOGICAL_PROCESS	0.000449648	5.4123e-06	47	125	3032	18385		5.26662	5.26662	#N/A	#N/A	response to red light
[OVER]	GO:0016114	terpenoid biosynthetic process	BIOLOGICAL_PROCESS	0.000461872	5.58382e-06	79	261	3000	18249		5.25307	5.25307	#N/A	#N/A	terpenoid biosynthetic process
[OVER]	GO:0044255	cellular lipid metabolic process	BIOLOGICAL_PROCESS	0.000464523	5.64039e-06	258	1145	2821	17365		5.24869	5.24869	#N/A	#N/A	cellular lipid metabolic process
[OVER]	GO:1900055	regulation of leaf senescence	BIOLOGICAL_PROCESS	0.000493907	6.02325e-06	42	106	3037	18404		5.22017	5.22017	#N/A	#N/A	regulation of leaf senescence
[OVER]	GO:0090332	stomatal closure	BIOLOGICAL_PROCESS	0.000501072	6.15931e-06	43	110	3036	18400		5.21047	5.21047	#N/A	#N/A	stomatal closure
[OVER]	GO:0035834	indole alkaloid metabolic process	BIOLOGICAL_PROCESS	0.000501072	6.16354e-06	15	16	3064	18494		5.21017	5.21017	#N/A	#N/A	indole alkaloid metabolic process
[OVER]	GO:0031349	positive regulation of defense response	BIOLOGICAL_PROCESS	0.000608856	7.58579e-06	132	512	2947	17998		5.12	5.12	#N/A	#N/A	positive regulation of defense response
[OVER]	GO:0019752	carboxylic acid metabolic process	BIOLOGICAL_PROCESS	0.000614821	7.69256e-06	307	1409	2772	17101		5.11393	5.11393	#N/A	#N/A	carboxylic acid metabolic process
[OVER]	GO:0006955	immune response	BIOLOGICAL_PROCESS	0.000624947	7.85226e-06	312	1436	2767	17074		5.10501	5.10501	#N/A	#N/A	immune response
[OVER]	GO:0055082	cellular chemical homeostasis	BIOLOGICAL_PROCESS	0.000647867	8.17444e-06	108	398	2971	18112		5.08754	5.08754	#N/A	#N/A	cellular chemical homeostasis
[OVER]	GO:0048229	gametophyte development	BIOLOGICAL_PROCESS	0.000661548	8.38198e-06	220	955	2859	17555		5.07665	5.07665	#N/A	#N/A	gametophyte development
[OVER]	GO:0009639	response to red or far red light	BIOLOGICAL_PROCESS	0.000715052	9.13539e-06	117	442	2962	18068		5.03927	5.03927	#N/A	#N/A	response to red or far red light
[OVER]	GO:0050789	regulation of biological process	BIOLOGICAL_PROCESS	0.000716421	9.19071e-06	1311	7122	1768	11388		5.03665	5.03665	#N/A	#N/A	regulation of biological process
[OVER]	GO:0009063	cellular amino acid catabolic process	BIOLOGICAL_PROCESS	0.000726588	9.39784e-06	38	93	3041	18417		5.02697	5.02697	#N/A	#N/A	cellular amino acid catabolic process
[OVER]	GO:0042538	hyperosmotic salinity response	BIOLOGICAL_PROCESS	0.000913528	1.19122e-05	56	167	3023	18343		4.92401	4.92401	#N/A	#N/A	hyperosmotic salinity response
[OVER]	GO:0048511	rhythmic process	BIOLOGICAL_PROCESS	0.000933945	1.22691e-05	110	412	2969	18098		4.91119	4.91119	#N/A	#N/A	rhythmic process
[OVER]	GO:0055067	monovalent inorganic cation homeostasis	BIOLOGICAL_PROCESS	0.000933945	1.22771e-05	55	163	3024	18347		4.91091	4.91091	#N/A	#N/A	monovalent inorganic cation homeostasis
[OVER]	GO:0048574	long-day photoperiodism, flowering	BIOLOGICAL_PROCESS	0.000971357	1.2974e-05	53	155	3026	18355		4.88693	4.88693	#N/A	#N/A	long-day photoperiodism, flowering
[OVER]	GO:0008299	isoprenoid biosynthetic process	BIOLOGICAL_PROCESS	0.000973701	1.30567e-05	87	305	2992	18205		4.88417	4.88417	#N/A	#N/A	isoprenoid biosynthetic process
[OVER]	GO:0003006	developmental process involved in reproduction	BIOLOGICAL_PROCESS	0.000977232	1.31556e-05	638	3242	2441	15268		4.88089	4.88089	#N/A	#N/A	developmental process involved in reproduction
[OVER]	GO:0009733	response to auxin	BIOLOGICAL_PROCESS	0.001077	1.45557e-05	170	709	2909	17801		4.83697	4.83697	#N/A	#N/A	response to auxin
[OVER]	GO:0009636	response to toxic substance	BIOLOGICAL_PROCESS	0.00107718	1.46149e-05	150	609	2929	17901		4.8352	4.8352	#N/A	#N/A	response to toxic substance
[OVER]	GO:0045088	regulation of innate immune response	BIOLOGICAL_PROCESS	0.00108266	1.47464e-05	136	540	2943	17970		4.83131	4.83131	#N/A	#N/A	regulation of innate immune response
[OVER]	GO:0042542	response to hydrogen peroxide	BIOLOGICAL_PROCESS	0.00111126	1.51946e-05	71	234	3008	18276		4.81831	4.81831	#N/A	#N/A	response to hydrogen peroxide
[OVER]	GO:2000280	regulation of root development	BIOLOGICAL_PROCESS	0.00112223	1.54038e-05	75	252	3004	18258		4.81237	4.81237	#N/A	#N/A	regulation of root development
[OVER]	GO:0044550	secondary metabolite biosynthetic process	BIOLOGICAL_PROCESS	0.00116905	1.61082e-05	138	551	2941	17959		4.79295	4.79295	#N/A	#N/A	secondary metabolite biosynthetic process
[OVER]	GO:0030001	metal ion transport	BIOLOGICAL_PROCESS	0.00117122	1.62e-05	139	556	2940	17954		4.79049	4.79049	#N/A	#N/A	metal ion transport
[OVER]	GO:0015807	L-amino acid transport	BIOLOGICAL_PROCESS	0.00118046	1.639e-05	30	66	3049	18444		4.78542	4.78542	#N/A	#N/A	L-amino acid transport
[OVER]	GO:0005975	carbohydrate metabolic process	BIOLOGICAL_PROCESS	0.00130946	1.83886e-05	249	1120	2830	17390		4.73545	4.73545	#N/A	#N/A	carbohydrate metabolic process
[OVER]	GO:0009718	anthocyanin-containing compound biosynthetic process	BIOLOGICAL_PROCESS	0.00134031	1.89634e-05	36	89	3043	18421		4.72208	4.72208	#N/A	#N/A	anthocyanin-containing compound biosynthetic process
[OVER]	GO:0009845	seed germination	BIOLOGICAL_PROCESS	0.00137167	1.94795e-05	117	451	2962	18059		4.71042	4.71042	#N/A	#N/A	seed germination
[OVER]	GO:0015893	drug transport	BIOLOGICAL_PROCESS	0.00137452	1.95925e-05	66	214	3013	18296		4.70791	4.70791	#N/A	#N/A	drug transport
[OVER]	GO:0009808	lignin metabolic process	BIOLOGICAL_PROCESS	0.00145274	2.10142e-05	59	184	3020	18326		4.67749	4.67749	#N/A	#N/A	lignin metabolic process
[OVER]	GO:0071310	cellular response to organic substance	BIOLOGICAL_PROCESS	0.00150502	2.18498e-05	509	2535	2570	15975		4.66055	4.66055	#N/A	#N/A	cellular response to organic substance
[OVER]	GO:0048856	anatomical structure development	BIOLOGICAL_PROCESS	0.00156475	2.27997e-05	1171	6333	1908	12177		4.64207	4.64207	#N/A	#N/A	anatomical structure development
[OVER]	GO:0048571	long-day photoperiodism	BIOLOGICAL_PROCESS	0.00157175	2.29846e-05	53	159	3026	18351		4.63856	4.63856	#N/A	#N/A	long-day photoperiodism
[OVER]	GO:0046777	protein autophosphorylation	BIOLOGICAL_PROCESS	0.00157464	2.31101e-05	136	546	2943	17964		4.6362	4.6362	#N/A	#N/A	protein autophosphorylation
[OVER]	GO:0009809	lignin biosynthetic process	BIOLOGICAL_PROCESS	0.00161084	2.37263e-05	52	155	3027	18355		4.62477	4.62477	#N/A	#N/A	lignin biosynthetic process
[OVER]	GO:0009641	shade avoidance	BIOLOGICAL_PROCESS	0.00164343	2.42931e-05	27	57	3052	18453		4.61452	4.61452	#N/A	#N/A	shade avoidance
[OVER]	GO:0030003	cellular cation homeostasis	BIOLOGICAL_PROCESS	0.00165379	2.45336e-05	80	279	2999	18231		4.61024	4.61024	#N/A	#N/A	cellular cation homeostasis
[OVER]	GO:0015698	inorganic anion transport	BIOLOGICAL_PROCESS	0.00172874	2.60106e-05	60	190	3019	18320		4.58485	4.58485	#N/A	#N/A	inorganic anion transport
[OVER]	GO:0016138	glycoside biosynthetic process	BIOLOGICAL_PROCESS	0.001768	2.66945e-05	24	47	3055	18463		4.57358	4.57358	#N/A	#N/A	glycoside biosynthetic process
[OVER]	GO:0009627	systemic acquired resistance	BIOLOGICAL_PROCESS	0.00178654	2.70688e-05	56	173	3023	18337		4.56753	4.56753	#N/A	#N/A	systemic acquired resistance
[OVER]	GO:0008645	hexose transmembrane transport	BIOLOGICAL_PROCESS	0.00180679	2.7471e-05	20	34	3059	18476		4.56112	4.56112	#N/A	#N/A	hexose transmembrane transport
[OVER]	GO:0010218	response to far red light	BIOLOGICAL_PROCESS	0.00190658	2.90889e-05	40	107	3039	18403		4.53627	4.53627	#N/A	#N/A	response to far red light
[OVER]	GO:0007165	signal transduction	BIOLOGICAL_PROCESS	0.00194556	2.97863e-05	606	3087	2473	15423		4.52598	4.52598	#N/A	#N/A	signal transduction
[OVER]	GO:0007584	response to nutrient	BIOLOGICAL_PROCESS	0.00195849	3.00876e-05	71	240	3008	18270		4.52161	4.52161	#N/A	#N/A	response to nutrient
[OVER]	GO:0006873	cellular ion homeostasis	BIOLOGICAL_PROCESS	0.0020038	3.08895e-05	86	309	2993	18201		4.51019	4.51019	#N/A	#N/A	cellular ion homeostasis
[OVER]	GO:0008610	lipid biosynthetic process	BIOLOGICAL_PROCESS	0.00212788	3.30269e-05	197	860	2882	17650		4.48113	4.48113	#N/A	#N/A	lipid biosynthetic process
[OVER]	GO:0048576	positive regulation of short-day photoperiodism, flowering	BIOLOGICAL_PROCESS	0.00215408	3.36611e-05	14	17	3065	18493		4.47287	4.47287	#N/A	#N/A	positive regulation of short-day photoperiodism, flowering
[OVER]	GO:0048583	regulation of response to stimulus	BIOLOGICAL_PROCESS	0.00232836	3.65074e-05	562	2846	2517	15664		4.43762	4.43762	#N/A	#N/A	regulation of response to stimulus
[OVER]	GO:0001505	regulation of neurotransmitter levels	BIOLOGICAL_PROCESS	0.0023317	3.66828e-05	55	171	3024	18339		4.43554	4.43554	#N/A	#N/A	regulation of neurotransmitter levels
[OVER]	GO:1901615	organic hydroxy compound metabolic process	BIOLOGICAL_PROCESS	0.00241017	3.80446e-05	156	653	2923	17857		4.41971	4.41971	#N/A	#N/A	organic hydroxy compound metabolic process
[OVER]	GO:0009864	induced systemic resistance, jasmonic acid mediated signaling pathway	BIOLOGICAL_PROCESS	0.00243593	3.85798e-05	23	45	3056	18465		4.41364	4.41364	#N/A	#N/A	induced systemic resistance, jasmonic acid mediated signaling pathway
[OVER]	GO:0010726	positive regulation of hydrogen peroxide metabolic process	BIOLOGICAL_PROCESS	0.0025243	4.03037e-05	16	23	3063	18487		4.39466	4.39466	#N/A	#N/A	positive regulation of hydrogen peroxide metabolic process
[OVER]	GO:0009404	toxin metabolic process	BIOLOGICAL_PROCESS	0.0025243	4.07692e-05	39	105	3040	18405		4.38967	4.38967	#N/A	#N/A	toxin metabolic process
[OVER]	GO:0009644	response to high light intensity	BIOLOGICAL_PROCESS	0.0025243	4.07692e-05	39	105	3040	18405		4.38967	4.38967	#N/A	#N/A	response to high light intensity
[OVER]	GO:0080186	developmental vegetative growth	BIOLOGICAL_PROCESS	0.0025243	4.0779e-05	18	29	3061	18481		4.38956	4.38956	#N/A	#N/A	developmental vegetative growth
[OVER]	GO:0016143	S-glycoside metabolic process	BIOLOGICAL_PROCESS	0.00265727	4.3348e-05	74	257	3005	18253		4.36303	4.36303	#N/A	#N/A	S-glycoside metabolic process
[OVER]	GO:0019760	glucosinolate metabolic process	BIOLOGICAL_PROCESS	0.00265727	4.3348e-05	74	257	3005	18253		4.36303	4.36303	#N/A	#N/A	glucosinolate metabolic process
[OVER]	GO:0019757	glycosinolate metabolic process	BIOLOGICAL_PROCESS	0.00265727	4.3348e-05	74	257	3005	18253		4.36303	4.36303	#N/A	#N/A	glycosinolate metabolic process
[OVER]	GO:0009555	pollen development	BIOLOGICAL_PROCESS	0.00271624	4.44533e-05	175	752	2904	17758		4.3521	4.3521	#N/A	#N/A	pollen development
[OVER]	GO:1901606	alpha-amino acid catabolic process	BIOLOGICAL_PROCESS	0.00280743	4.60939e-05	34	86	3045	18424		4.33636	4.33636	#N/A	#N/A	alpha-amino acid catabolic process
[OVER]	GO:0043455	regulation of secondary metabolic process	BIOLOGICAL_PROCESS	0.00284628	4.6925e-05	65	217	3014	18293		4.3286	4.3286	#N/A	#N/A	regulation of secondary metabolic process
[OVER]	GO:0032502	developmental process	BIOLOGICAL_PROCESS	0.00284628	4.70323e-05	1198	6521	1881	11989		4.3276	4.3276	#N/A	#N/A	developmental process
[OVER]	GO:0044283	small molecule biosynthetic process	BIOLOGICAL_PROCESS	0.00289256	4.80916e-05	214	955	2865	17555		4.31793	4.31793	#N/A	#N/A	small molecule biosynthetic process
[OVER]	GO:0042430	indole-containing compound metabolic process	BIOLOGICAL_PROCESS	0.00289256	4.82101e-05	60	195	3019	18315		4.31686	4.31686	#N/A	#N/A	indole-containing compound metabolic process
[OVER]	GO:0005982	starch metabolic process	BIOLOGICAL_PROCESS	0.00289256	4.82551e-05	38	102	3041	18408		4.31646	4.31646	#N/A	#N/A	starch metabolic process
[OVER]	GO:0010266	response to vitamin B1	BIOLOGICAL_PROCESS	0.0029292	4.90211e-05	8	4	3071	18506		4.30962	4.30962	#N/A	#N/A	response to vitamin B1
[OVER]	GO:0006879	cellular iron ion homeostasis	BIOLOGICAL_PROCESS	0.00300673	5.0565e-05	25	53	3054	18457		4.29615	4.29615	#N/A	#N/A	cellular iron ion homeostasis
[OVER]	GO:0090333	regulation of stomatal closure	BIOLOGICAL_PROCESS	0.00300673	5.0636e-05	31	75	3048	18435		4.29554	4.29554	#N/A	#N/A	regulation of stomatal closure
[OVER]	GO:0019605	butyrate metabolic process	BIOLOGICAL_PROCESS	0.00304857	5.15015e-05	6	1	3073	18509		4.28818	4.28818	#N/A	#N/A	butyrate metabolic process
[OVER]	GO:0023052	signaling	BIOLOGICAL_PROCESS	0.00315224	5.35858e-05	625	3213	2454	15297		4.27095	4.27095	#N/A	#N/A	signaling
[OVER]	GO:1900140	regulation of seedling development	BIOLOGICAL_PROCESS	0.0032266	5.54194e-05	68	232	3011	18278		4.25634	4.25634	#N/A	#N/A	regulation of seedling development
[OVER]	GO:0002239	response to oomycetes	BIOLOGICAL_PROCESS	0.0032266	5.55311e-05	64	214	3015	18296		4.25546	4.25546	#N/A	#N/A	response to oomycetes
[OVER]	GO:0009311	oligosaccharide metabolic process	BIOLOGICAL_PROCESS	0.00325845	5.62513e-05	47	140	3032	18370		4.24987	4.24987	#N/A	#N/A	oligosaccharide metabolic process
[OVER]	GO:0048443	stamen development	BIOLOGICAL_PROCESS	0.00326351	5.66833e-05	91	339	2988	18171		4.24654	4.24654	#N/A	#N/A	stamen development
[OVER]	GO:0048466	androecium development	BIOLOGICAL_PROCESS	0.00326351	5.66833e-05	91	339	2988	18171		4.24654	4.24654	#N/A	#N/A	androecium development
[OVER]	GO:0032350	regulation of hormone metabolic process	BIOLOGICAL_PROCESS	0.00338417	5.89577e-05	53	166	3026	18344		4.22946	4.22946	#N/A	#N/A	regulation of hormone metabolic process
[OVER]	GO:0010876	lipid localization	BIOLOGICAL_PROCESS	0.00338526	5.91554e-05	74	260	3005	18250		4.22801	4.22801	#N/A	#N/A	lipid localization
[OVER]	GO:0006796	phosphate-containing compound metabolic process	BIOLOGICAL_PROCESS	0.00360158	6.33157e-05	458	2282	2621	16228		4.19849	4.19849	#N/A	#N/A	phosphate-containing compound metabolic process
[OVER]	GO:0002218	activation of innate immune response	BIOLOGICAL_PROCESS	0.00407548	7.20771e-05	86	318	2993	18192		4.1422	4.1422	#N/A	#N/A	activation of innate immune response
[OVER]	GO:0006732	coenzyme metabolic process	BIOLOGICAL_PROCESS	0.0040858	7.24753e-05	74	262	3005	18248		4.13981	4.13981	#N/A	#N/A	coenzyme metabolic process
[OVER]	GO:0016999	antibiotic metabolic process	BIOLOGICAL_PROCESS	0.00410009	7.29454e-05	67	230	3012	18280		4.137	4.137	#N/A	#N/A	antibiotic metabolic process
[OVER]	GO:0009814	defense response, incompatible interaction	BIOLOGICAL_PROCESS	0.00438816	7.85337e-05	115	459	2964	18051		4.10494	4.10494	#N/A	#N/A	defense response, incompatible interaction
[OVER]	GO:0051188	cofactor biosynthetic process	BIOLOGICAL_PROCESS	0.00468043	8.45058e-05	89	334	2990	18176		4.07311	4.07311	#N/A	#N/A	cofactor biosynthetic process
[OVER]	GO:2000070	regulation of response to water deprivation	BIOLOGICAL_PROCESS	0.00477042	8.63824e-05	53	169	3026	18341		4.06357	4.06357	#N/A	#N/A	regulation of response to water deprivation
[OVER]	GO:0048585	negative regulation of response to stimulus	BIOLOGICAL_PROCESS	0.00502233	9.1701e-05	257	1195	2822	17315		4.03763	4.03763	#N/A	#N/A	negative regulation of response to stimulus
[OVER]	GO:0016054	organic acid catabolic process	BIOLOGICAL_PROCESS	0.00502233	9.20045e-05	61	205	3018	18305		4.03619	4.03619	#N/A	#N/A	organic acid catabolic process
[OVER]	GO:0046395	carboxylic acid catabolic process	BIOLOGICAL_PROCESS	0.00502233	9.20045e-05	61	205	3018	18305		4.03619	4.03619	#N/A	#N/A	carboxylic acid catabolic process
[OVER]	GO:0043900	regulation of multi-organism process	BIOLOGICAL_PROCESS	0.00520498	9.56253e-05	245	1132	2834	17378		4.01943	4.01943	#N/A	#N/A	regulation of multi-organism process
[OVER]	GO:1901617	organic hydroxy compound biosynthetic process	BIOLOGICAL_PROCESS	0.00530015	9.76534e-05	104	408	2975	18102		4.01031	4.01031	#N/A	#N/A	organic hydroxy compound biosynthetic process
[OVER]	GO:0048827	phyllome development	BIOLOGICAL_PROCESS	0.00548304	0.000101313	279	1315	2800	17195		3.99434	3.99434	#N/A	#N/A	phyllome development
[OVER]	GO:1905622	negative regulation of leaf development	BIOLOGICAL_PROCESS	0.00563749	0.000105221	18	32	3061	18478		3.9779	3.9779	#N/A	#N/A	negative regulation of leaf development
[OVER]	GO:0006855	drug transmembrane transport	BIOLOGICAL_PROCESS	0.00563749	0.000105289	45	136	3034	18374		3.97762	3.97762	#N/A	#N/A	drug transmembrane transport
[OVER]	GO:1901659	glycosyl compound biosynthetic process	BIOLOGICAL_PROCESS	0.00563749	0.000105357	54	175	3025	18335		3.97734	3.97734	#N/A	#N/A	glycosyl compound biosynthetic process
[OVER]	GO:0046113	nucleobase catabolic process	BIOLOGICAL_PROCESS	0.00568009	0.000106453	9	7	3070	18503		3.97284	3.97284	#N/A	#N/A	nucleobase catabolic process
[OVER]	GO:0071446	cellular response to salicylic acid stimulus	BIOLOGICAL_PROCESS	0.00570878	0.000107292	56	184	3023	18326		3.96943	3.96943	#N/A	#N/A	cellular response to salicylic acid stimulus
[OVER]	GO:0042133	neurotransmitter metabolic process	BIOLOGICAL_PROCESS	0.00574732	0.000108927	31	79	3048	18431		3.96287	3.96287	#N/A	#N/A	neurotransmitter metabolic process
[OVER]	GO:0048572	short-day photoperiodism	BIOLOGICAL_PROCESS	0.00574732	0.000108927	31	79	3048	18431		3.96287	3.96287	#N/A	#N/A	short-day photoperiodism
[OVER]	GO:0048575	short-day photoperiodism, flowering	BIOLOGICAL_PROCESS	0.00574732	0.000108927	31	79	3048	18431		3.96287	3.96287	#N/A	#N/A	short-day photoperiodism, flowering
[OVER]	GO:0006865	amino acid transport	BIOLOGICAL_PROCESS	0.00607962	0.000115867	42	124	3037	18386		3.93604	3.93604	#N/A	#N/A	amino acid transport
[OVER]	GO:0050793	regulation of developmental process	BIOLOGICAL_PROCESS	0.00611871	0.000117257	472	2378	2607	16132		3.93086	3.93086	#N/A	#N/A	regulation of developmental process
[OVER]	GO:0042180	cellular ketone metabolic process	BIOLOGICAL_PROCESS	0.00631527	0.000121691	90	343	2989	18167		3.91474	3.91474	#N/A	#N/A	cellular ketone metabolic process
[OVER]	GO:1902475	L-alpha-amino acid transmembrane transport	BIOLOGICAL_PROCESS	0.00651435	0.000125873	25	57	3054	18453		3.90007	3.90007	#N/A	#N/A	L-alpha-amino acid transmembrane transport
[OVER]	GO:1901135	carbohydrate derivative metabolic process	BIOLOGICAL_PROCESS	0.00651435	0.000126215	219	1000	2860	17510		3.89889	3.89889	#N/A	#N/A	carbohydrate derivative metabolic process
[OVER]	GO:2000377	regulation of reactive oxygen species metabolic process	BIOLOGICAL_PROCESS	0.00654638	0.000127181	55	181	3024	18329		3.89558	3.89558	#N/A	#N/A	regulation of reactive oxygen species metabolic process
[OVER]	GO:2000028	regulation of photoperiodism, flowering	BIOLOGICAL_PROCESS	0.00668495	0.000131332	52	168	3027	18342		3.88163	3.88163	#N/A	#N/A	regulation of photoperiodism, flowering
[OVER]	GO:0071214	cellular response to abiotic stimulus	BIOLOGICAL_PROCESS	0.00668495	0.000131398	149	637	2930	17873		3.88141	3.88141	#N/A	#N/A	cellular response to abiotic stimulus
[OVER]	GO:0104004	cellular response to environmental stimulus	BIOLOGICAL_PROCESS	0.00668495	0.000131398	149	637	2930	17873		3.88141	3.88141	#N/A	#N/A	cellular response to environmental stimulus
[OVER]	GO:0071482	cellular response to light stimulus	BIOLOGICAL_PROCESS	0.00668495	0.000131638	81	301	2998	18209		3.88062	3.88062	#N/A	#N/A	cellular response to light stimulus
[OVER]	GO:0043200	response to amino acid	BIOLOGICAL_PROCESS	0.00751335	0.000148577	38	109	3041	18401		3.82805	3.82805	#N/A	#N/A	response to amino acid
[OVER]	GO:0009083	branched-chain amino acid catabolic process	BIOLOGICAL_PROCESS	0.00751335	0.000148744	12	15	3067	18495		3.82756	3.82756	#N/A	#N/A	branched-chain amino acid catabolic process
[OVER]	GO:0008643	carbohydrate transport	BIOLOGICAL_PROCESS	0.00764113	0.000152003	46	143	3033	18367		3.81815	3.81815	#N/A	#N/A	carbohydrate transport
[OVER]	GO:1900056	negative regulation of leaf senescence	BIOLOGICAL_PROCESS	0.00764113	0.00015208	17	30	3062	18480		3.81793	3.81793	#N/A	#N/A	negative regulation of leaf senescence
[OVER]	GO:0080112	seed growth	BIOLOGICAL_PROCESS	0.0076413	0.000152487	22	47	3057	18463		3.81677	3.81677	#N/A	#N/A	seed growth
[OVER]	GO:0034284	response to monosaccharide	BIOLOGICAL_PROCESS	0.00797142	0.000159496	61	210	3018	18300		3.79725	3.79725	#N/A	#N/A	response to monosaccharide
[OVER]	GO:1905615	positive regulation of developmental vegetative growth	BIOLOGICAL_PROCESS	0.00799759	0.000160441	10	10	3069	18500		3.79468	3.79468	#N/A	#N/A	positive regulation of developmental vegetative growth
[OVER]	GO:0075260	regulation of spore-bearing organ development	BIOLOGICAL_PROCESS	0.0080657	0.000162659	13	18	3066	18492		3.78872	3.78872	#N/A	#N/A	regulation of spore-bearing organ development
[OVER]	GO:0009831	plant-type cell wall modification involved in multidimensional cell growth	BIOLOGICAL_PROCESS	0.00823851	0.000167015	15	24	3064	18486		3.77725	3.77725	#N/A	#N/A	plant-type cell wall modification involved in multidimensional cell growth
[OVER]	GO:1905613	regulation of developmental vegetative growth	BIOLOGICAL_PROCESS	0.00827093	0.000168132	14	21	3065	18489		3.77435	3.77435	#N/A	#N/A	regulation of developmental vegetative growth
[OVER]	GO:0051865	protein autoubiquitination	BIOLOGICAL_PROCESS	0.00827093	0.000168545	39	114	3040	18396		3.77328	3.77328	#N/A	#N/A	protein autoubiquitination
[OVER]	GO:1901564	organonitrogen compound metabolic process	BIOLOGICAL_PROCESS	0.00848271	0.000173308	978	5287	2101	13223		3.76118	3.76118	#N/A	#N/A	organonitrogen compound metabolic process
[OVER]	GO:0032501	multicellular organismal process	BIOLOGICAL_PROCESS	0.00853509	0.00017528	1176	6448	1903	12062		3.75627	3.75627	#N/A	#N/A	multicellular organismal process
[OVER]	GO:0006552	leucine catabolic process	BIOLOGICAL_PROCESS	0.00877132	0.000180937	6	2	3073	18508		3.74247	3.74247	#N/A	#N/A	leucine catabolic process
[OVER]	GO:2000379	positive regulation of reactive oxygen species metabolic process	BIOLOGICAL_PROCESS	0.00877132	0.000181057	24	55	3055	18455		3.74218	3.74218	#N/A	#N/A	positive regulation of reactive oxygen species metabolic process
[OVER]	GO:0050778	positive regulation of immune response	BIOLOGICAL_PROCESS	0.00906277	0.000187576	123	511	2956	17999		3.72682	3.72682	#N/A	#N/A	positive regulation of immune response
[OVER]	GO:0046686	response to cadmium ion	BIOLOGICAL_PROCESS	0.00906277	0.00018803	120	496	2959	18014		3.72577	3.72577	#N/A	#N/A	response to cadmium ion
[OVER]	GO:0006793	phosphorus metabolic process	BIOLOGICAL_PROCESS	0.00987703	0.000205446	458	2317	2621	16193		3.6873	3.6873	#N/A	#N/A	phosphorus metabolic process
[OVER]	GO:0051194	positive regulation of cofactor metabolic process	BIOLOGICAL_PROCESS	0.0100514	0.000209644	23	52	3056	18458		3.67852	3.67852	#N/A	#N/A	positive regulation of cofactor metabolic process
[OVER]	GO:0003333	amino acid transmembrane transport	BIOLOGICAL_PROCESS	0.0100514	0.000210134	36	103	3043	18407		3.6775	3.6775	#N/A	#N/A	amino acid transmembrane transport
[OVER]	GO:0048509	regulation of meristem development	BIOLOGICAL_PROCESS	0.010094	0.000211557	88	340	2991	18170		3.67457	3.67457	#N/A	#N/A	regulation of meristem development
[OVER]	GO:0050794	regulation of cellular process	BIOLOGICAL_PROCESS	0.0101681	0.000213647	1148	6292	1931	12218		3.6703	3.6703	#N/A	#N/A	regulation of cellular process
[OVER]	GO:0009820	alkaloid metabolic process	BIOLOGICAL_PROCESS	0.010293	0.000217357	34	95	3045	18415		3.66283	3.66283	#N/A	#N/A	alkaloid metabolic process
[OVER]	GO:0006813	potassium ion transport	BIOLOGICAL_PROCESS	0.0103731	0.000219598	49	159	3030	18351		3.65837	3.65837	#N/A	#N/A	potassium ion transport
[OVER]	GO:0015749	monosaccharide transmembrane transport	BIOLOGICAL_PROCESS	0.0105586	0.000224081	24	56	3055	18454		3.64959	3.64959	#N/A	#N/A	monosaccharide transmembrane transport
[OVER]	GO:0031155	regulation of reproductive fruiting body development	BIOLOGICAL_PROCESS	0.0106269	0.000226653	12	16	3067	18494		3.64464	3.64464	#N/A	#N/A	regulation of reproductive fruiting body development
[OVER]	GO:0071836	nectar secretion	BIOLOGICAL_PROCESS	0.0106386	0.000227464	8	6	3071	18504		3.64309	3.64309	#N/A	#N/A	nectar secretion
[OVER]	GO:0006145	purine nucleobase catabolic process	BIOLOGICAL_PROCESS	0.0108082	0.000231727	7	4	3072	18506		3.63502	3.63502	#N/A	#N/A	purine nucleobase catabolic process
[OVER]	GO:0098712	L-glutamate import across plasma membrane	BIOLOGICAL_PROCESS	0.0108082	0.000232232	15	25	3064	18485		3.63408	3.63408	#N/A	#N/A	L-glutamate import across plasma membrane
[OVER]	GO:0016134	saponin metabolic process	BIOLOGICAL_PROCESS	0.0110798	0.000239237	14	22	3065	18488		3.62117	3.62117	#N/A	#N/A	saponin metabolic process
[OVER]	GO:0016135	saponin biosynthetic process	BIOLOGICAL_PROCESS	0.0110798	0.000239237	14	22	3065	18488		3.62117	3.62117	#N/A	#N/A	saponin biosynthetic process
[OVER]	GO:0044272	sulfur compound biosynthetic process	BIOLOGICAL_PROCESS	0.0111051	0.000240369	69	251	3010	18259		3.61912	3.61912	#N/A	#N/A	sulfur compound biosynthetic process
[OVER]	GO:0090696	post-embryonic plant organ development	BIOLOGICAL_PROCESS	0.0114526	0.000249102	144	622	2935	17888		3.60362	3.60362	#N/A	#N/A	post-embryonic plant organ development
[OVER]	GO:0006835	dicarboxylic acid transport	BIOLOGICAL_PROCESS	0.011805	0.000258013	28	72	3051	18438		3.58836	3.58836	#N/A	#N/A	dicarboxylic acid transport
[OVER]	GO:0044262	cellular carbohydrate metabolic process	BIOLOGICAL_PROCESS	0.0118905	0.000260509	159	700	2920	17810		3.58418	3.58418	#N/A	#N/A	cellular carbohydrate metabolic process
[OVER]	GO:0006766	vitamin metabolic process	BIOLOGICAL_PROCESS	0.0120802	0.00026645	42	130	3037	18380		3.57438	3.57438	#N/A	#N/A	vitamin metabolic process
[OVER]	GO:0043496	regulation of protein homodimerization activity	BIOLOGICAL_PROCESS	0.0120802	0.000267217	10	11	3069	18499		3.57314	3.57314	#N/A	#N/A	regulation of protein homodimerization activity
[OVER]	GO:0048437	floral organ development	BIOLOGICAL_PROCESS	0.0124773	0.000276658	164	727	2915	17783		3.55806	3.55806	#N/A	#N/A	floral organ development
[OVER]	GO:0010030	positive regulation of seed germination	BIOLOGICAL_PROCESS	0.0125353	0.000278606	21	46	3058	18464		3.55501	3.55501	#N/A	#N/A	positive regulation of seed germination
[OVER]	GO:0007275	multicellular organism development	BIOLOGICAL_PROCESS	0.0127663	0.000284415	1067	5829	2012	12681		3.54605	3.54605	#N/A	#N/A	multicellular organism development
[OVER]	GO:1901605	alpha-amino acid metabolic process	BIOLOGICAL_PROCESS	0.0127848	0.000285502	86	334	2993	18176		3.54439	3.54439	#N/A	#N/A	alpha-amino acid metabolic process
[OVER]	GO:0005992	trehalose biosynthetic process	BIOLOGICAL_PROCESS	0.0138598	0.000313167	11	14	3068	18496		3.50422	3.50422	#N/A	#N/A	trehalose biosynthetic process
[OVER]	GO:0010100	negative regulation of photomorphogenesis	BIOLOGICAL_PROCESS	0.0138598	0.000313167	11	14	3068	18496		3.50422	3.50422	#N/A	#N/A	negative regulation of photomorphogenesis
[OVER]	GO:0010224	response to UV-B	BIOLOGICAL_PROCESS	0.0138692	0.000314112	49	162	3030	18348		3.50292	3.50292	#N/A	#N/A	response to UV-B
[OVER]	GO:0042752	regulation of circadian rhythm	BIOLOGICAL_PROCESS	0.0140376	0.000319379	37	110	3042	18400		3.49569	3.49569	#N/A	#N/A	regulation of circadian rhythm
[OVER]	GO:0015800	acidic amino acid transport	BIOLOGICAL_PROCESS	0.0140376	0.000319407	20	43	3059	18467		3.49566	3.49566	#N/A	#N/A	acidic amino acid transport
[OVER]	GO:0098660	inorganic ion transmembrane transport	BIOLOGICAL_PROCESS	0.0142437	0.0003256	111	459	2968	18051		3.48732	3.48732	#N/A	#N/A	inorganic ion transmembrane transport
[OVER]	GO:0005991	trehalose metabolic process	BIOLOGICAL_PROCESS	0.0146624	0.00033672	12	17	3067	18493		3.47273	3.47273	#N/A	#N/A	trehalose metabolic process
[OVER]	GO:0075259	spore-bearing structure development	BIOLOGICAL_PROCESS	0.0148361	0.000342275	13	20	3066	18490		3.46562	3.46562	#N/A	#N/A	spore-bearing structure development
[OVER]	GO:0015740	C4-dicarboxylate transport	BIOLOGICAL_PROCESS	0.0148361	0.000342275	13	20	3066	18490		3.46562	3.46562	#N/A	#N/A	C4-dicarboxylate transport
[OVER]	GO:0015721	bile acid and bile salt transport	BIOLOGICAL_PROCESS	0.0149272	0.000345165	9	9	3070	18501		3.46197	3.46197	#N/A	#N/A	bile acid and bile salt transport
[OVER]	GO:0015813	L-glutamate transmembrane transport	BIOLOGICAL_PROCESS	0.0153964	0.000357639	17	33	3062	18477		3.44656	3.44656	#N/A	#N/A	L-glutamate transmembrane transport
[OVER]	GO:0080134	regulation of response to stress	BIOLOGICAL_PROCESS	0.0155016	0.000360902	340	1679	2739	16831		3.44261	3.44261	#N/A	#N/A	regulation of response to stress
[OVER]	GO:0052386	cell wall thickening	BIOLOGICAL_PROCESS	0.0156069	0.000365002	31	86	3048	18424		3.4377	3.4377	#N/A	#N/A	cell wall thickening
[OVER]	GO:0010310	regulation of hydrogen peroxide metabolic process	BIOLOGICAL_PROCESS	0.0156069	0.000364471	19	40	3060	18470		3.43834	3.43834	#N/A	#N/A	regulation of hydrogen peroxide metabolic process
[OVER]	GO:2001057	reactive nitrogen species metabolic process	BIOLOGICAL_PROCESS	0.0157346	0.000368818	28	74	3051	18436		3.43319	3.43319	#N/A	#N/A	reactive nitrogen species metabolic process
[OVER]	GO:0048587	regulation of short-day photoperiodism, flowering	BIOLOGICAL_PROCESS	0.015961	0.000374968	22	51	3057	18459		3.42601	3.42601	#N/A	#N/A	regulation of short-day photoperiodism, flowering
[OVER]	GO:0055088	lipid homeostasis	BIOLOGICAL_PROCESS	0.0159797	0.00037625	43	137	3036	18373		3.42452	3.42452	#N/A	#N/A	lipid homeostasis
[OVER]	GO:0002253	activation of immune response	BIOLOGICAL_PROCESS	0.0160909	0.000379719	91	362	2988	18148		3.42054	3.42054	#N/A	#N/A	activation of immune response
[OVER]	GO:0009746	response to hexose	BIOLOGICAL_PROCESS	0.0161546	0.000382076	57	200	3022	18310		3.41785	3.41785	#N/A	#N/A	response to hexose
[OVER]	GO:0006869	lipid transport	BIOLOGICAL_PROCESS	0.0167885	0.000397954	58	205	3021	18305		3.40017	3.40017	#N/A	#N/A	lipid transport
[OVER]	GO:0000160	phosphorelay signal transduction system	BIOLOGICAL_PROCESS	0.0173343	0.000417297	52	178	3027	18332		3.37955	3.37955	#N/A	#N/A	phosphorelay signal transduction system
[OVER]	GO:0009640	photomorphogenesis	BIOLOGICAL_PROCESS	0.0173343	0.000417297	52	178	3027	18332		3.37955	3.37955	#N/A	#N/A	photomorphogenesis
[OVER]	GO:0034050	host programmed cell death induced by symbiont	BIOLOGICAL_PROCESS	0.017341	0.000419289	50	169	3029	18341		3.37749	3.37749	#N/A	#N/A	host programmed cell death induced by symbiont
[OVER]	GO:0009626	plant-type hypersensitive response	BIOLOGICAL_PROCESS	0.017341	0.000419289	50	169	3029	18341		3.37749	3.37749	#N/A	#N/A	plant-type hypersensitive response
[OVER]	GO:2000693	positive regulation of seed maturation	BIOLOGICAL_PROCESS	0.0175649	0.000426462	8	7	3071	18503		3.37012	3.37012	#N/A	#N/A	positive regulation of seed maturation
[OVER]	GO:0043555	regulation of translation in response to stress	BIOLOGICAL_PROCESS	0.0175649	0.000427485	10	12	3069	18498		3.36908	3.36908	#N/A	#N/A	regulation of translation in response to stress
[OVER]	GO:0001504	neurotransmitter uptake	BIOLOGICAL_PROCESS	0.0176468	0.00043041	15	27	3064	18483		3.36612	3.36612	#N/A	#N/A	neurotransmitter uptake
[OVER]	GO:0044282	small molecule catabolic process	BIOLOGICAL_PROCESS	0.0176937	0.000432488	88	349	2991	18161		3.36403	3.36403	#N/A	#N/A	small molecule catabolic process
[OVER]	GO:1902644	tertiary alcohol metabolic process	BIOLOGICAL_PROCESS	0.0179035	0.000438561	28	75	3051	18435		3.35797	3.35797	#N/A	#N/A	tertiary alcohol metabolic process
[OVER]	GO:0006073	cellular glucan metabolic process	BIOLOGICAL_PROCESS	0.0183691	0.000450937	84	330	2995	18180		3.34588	3.34588	#N/A	#N/A	cellular glucan metabolic process
[OVER]	GO:0140115	export across plasma membrane	BIOLOGICAL_PROCESS	0.0187742	0.000462864	19	41	3060	18469		3.33455	3.33455	#N/A	#N/A	export across plasma membrane
[OVER]	GO:0050776	regulation of immune response	BIOLOGICAL_PROCESS	0.019263	0.000476246	154	685	2925	17825		3.32217	3.32217	#N/A	#N/A	regulation of immune response
[OVER]	GO:0006083	acetate metabolic process	BIOLOGICAL_PROCESS	0.019263	0.000476949	6	3	3073	18507		3.32153	3.32153	#N/A	#N/A	acetate metabolic process
[OVER]	GO:0010075	regulation of meristem growth	BIOLOGICAL_PROCESS	0.0194532	0.000482683	43	139	3036	18371		3.31634	3.31634	#N/A	#N/A	regulation of meristem growth
[OVER]	GO:0019740	nitrogen utilization	BIOLOGICAL_PROCESS	0.0196062	0.000487515	7	5	3072	18505		3.31201	3.31201	#N/A	#N/A	nitrogen utilization
[OVER]	GO:0030582	reproductive fruiting body development	BIOLOGICAL_PROCESS	0.0196172	0.000488824	12	18	3067	18492		3.31085	3.31085	#N/A	#N/A	reproductive fruiting body development
[OVER]	GO:0071236	cellular response to antibiotic	BIOLOGICAL_PROCESS	0.0200246	0.000500033	79	307	3000	18203		3.301	3.301	#N/A	#N/A	cellular response to antibiotic
[OVER]	GO:0048528	post-embryonic root development	BIOLOGICAL_PROCESS	0.0207463	0.000521246	110	461	2969	18049		3.28296	3.28296	#N/A	#N/A	post-embryonic root development
[OVER]	GO:0010029	regulation of seed germination	BIOLOGICAL_PROCESS	0.0207463	0.000521342	60	217	3019	18293		3.28288	3.28288	#N/A	#N/A	regulation of seed germination
[OVER]	GO:0043902	positive regulation of multi-organism process	BIOLOGICAL_PROCESS	0.0208439	0.000524895	150	666	2929	17844		3.27993	3.27993	#N/A	#N/A	positive regulation of multi-organism process
[OVER]	GO:0044042	glucan metabolic process	BIOLOGICAL_PROCESS	0.0208973	0.000527343	84	332	2995	18178		3.27791	3.27791	#N/A	#N/A	glucan metabolic process
[OVER]	GO:0034637	cellular carbohydrate biosynthetic process	BIOLOGICAL_PROCESS	0.0220187	0.000557966	75	289	3004	18221		3.25339	3.25339	#N/A	#N/A	cellular carbohydrate biosynthetic process
[OVER]	GO:2000241	regulation of reproductive process	BIOLOGICAL_PROCESS	0.0225197	0.000572031	184	846	2895	17664		3.24258	3.24258	#N/A	#N/A	regulation of reproductive process
[OVER]	GO:0051938	L-glutamate import	BIOLOGICAL_PROCESS	0.0225368	0.000574664	15	28	3064	18482		3.24059	3.24059	#N/A	#N/A	L-glutamate import
[OVER]	GO:0042737	drug catabolic process	BIOLOGICAL_PROCESS	0.0229929	0.000587851	48	163	3031	18347		3.23073	3.23073	#N/A	#N/A	drug catabolic process
[OVER]	GO:0043562	cellular response to nitrogen levels	BIOLOGICAL_PROCESS	0.0229929	0.000588722	23	57	3056	18453		3.23009	3.23009	#N/A	#N/A	cellular response to nitrogen levels
[OVER]	GO:0010555	response to mannitol	BIOLOGICAL_PROCESS	0.0234334	0.000601238	17	35	3062	18475		3.22095	3.22095	#N/A	#N/A	response to mannitol
[OVER]	GO:0046889	positive regulation of lipid biosynthetic process	BIOLOGICAL_PROCESS	0.0235979	0.000606703	29	81	3050	18429		3.21702	3.21702	#N/A	#N/A	positive regulation of lipid biosynthetic process
[OVER]	GO:1902584	positive regulation of response to water deprivation	BIOLOGICAL_PROCESS	0.0239619	0.000617327	26	69	3053	18441		3.20948	3.20948	#N/A	#N/A	positive regulation of response to water deprivation
[OVER]	GO:0009108	coenzyme biosynthetic process	BIOLOGICAL_PROCESS	0.0239834	0.000619147	49	168	3030	18342		3.20821	3.20821	#N/A	#N/A	coenzyme biosynthetic process
[OVER]	GO:0016051	carbohydrate biosynthetic process	BIOLOGICAL_PROCESS	0.0239884	0.000620542	115	489	2964	18021		3.20723	3.20723	#N/A	#N/A	carbohydrate biosynthetic process
[OVER]	GO:0008300	isoprenoid catabolic process	BIOLOGICAL_PROCESS	0.0242541	0.000628695	20	46	3059	18464		3.20156	3.20156	#N/A	#N/A	isoprenoid catabolic process
[OVER]	GO:0015979	photosynthesis	BIOLOGICAL_PROCESS	0.0243498	0.000632462	57	205	3022	18305		3.19897	3.19897	#N/A	#N/A	photosynthesis
[OVER]	GO:0009698	phenylpropanoid metabolic process	BIOLOGICAL_PROCESS	0.0244336	0.000635929	109	459	2970	18051		3.19659	3.19659	#N/A	#N/A	phenylpropanoid metabolic process
[OVER]	GO:0002684	positive regulation of immune system process	BIOLOGICAL_PROCESS	0.0249014	0.000649418	134	587	2945	17923		3.18748	3.18748	#N/A	#N/A	positive regulation of immune system process
[OVER]	GO:0010116	positive regulation of abscisic acid biosynthetic process	BIOLOGICAL_PROCESS	0.0251587	0.000660114	10	13	3069	18497		3.18038	3.18038	#N/A	#N/A	positive regulation of abscisic acid biosynthetic process
[OVER]	GO:0015772	oligosaccharide transport	BIOLOGICAL_PROCESS	0.0255378	0.000671409	18	39	3061	18471		3.17301	3.17301	#N/A	#N/A	oligosaccharide transport
[OVER]	GO:0008152	metabolic process	BIOLOGICAL_PROCESS	0.025762	0.000680023	1792	10197	1287	8313		3.16748	3.16748	#N/A	#N/A	metabolic process
[OVER]	GO:0046885	regulation of hormone biosynthetic process	BIOLOGICAL_PROCESS	0.0257775	0.000681792	41	133	3038	18377		3.16635	3.16635	#N/A	#N/A	regulation of hormone biosynthetic process
[OVER]	GO:0048366	leaf development	BIOLOGICAL_PROCESS	0.0267739	0.000709559	195	909	2884	17601		3.14901	3.14901	#N/A	#N/A	leaf development
[OVER]	GO:0009072	aromatic amino acid family metabolic process	BIOLOGICAL_PROCESS	0.026986	0.000716607	34	103	3045	18407		3.14472	3.14472	#N/A	#N/A	aromatic amino acid family metabolic process
[OVER]	GO:0016053	organic acid biosynthetic process	BIOLOGICAL_PROCESS	0.0271126	0.000724897	150	672	2929	17838		3.13972	3.13972	#N/A	#N/A	organic acid biosynthetic process
[OVER]	GO:0046394	carboxylic acid biosynthetic process	BIOLOGICAL_PROCESS	0.0271126	0.000724897	150	672	2929	17838		3.13972	3.13972	#N/A	#N/A	carboxylic acid biosynthetic process
[OVER]	GO:0010104	regulation of ethylene-activated signaling pathway	BIOLOGICAL_PROCESS	0.0271126	0.000725694	24	62	3055	18448		3.13925	3.13925	#N/A	#N/A	regulation of ethylene-activated signaling pathway
[OVER]	GO:0070297	regulation of phosphorelay signal transduction system	BIOLOGICAL_PROCESS	0.0271126	0.000725694	24	62	3055	18448		3.13925	3.13925	#N/A	#N/A	regulation of phosphorelay signal transduction system
[OVER]	GO:0034032	purine nucleoside bisphosphate metabolic process	BIOLOGICAL_PROCESS	0.0282053	0.00076693	32	95	3047	18415		3.11524	3.11524	#N/A	#N/A	purine nucleoside bisphosphate metabolic process
[OVER]	GO:0033875	ribonucleoside bisphosphate metabolic process	BIOLOGICAL_PROCESS	0.0282053	0.00076693	32	95	3047	18415		3.11524	3.11524	#N/A	#N/A	ribonucleoside bisphosphate metabolic process
[OVER]	GO:0033865	nucleoside bisphosphate metabolic process	BIOLOGICAL_PROCESS	0.0282053	0.00076693	32	95	3047	18415		3.11524	3.11524	#N/A	#N/A	nucleoside bisphosphate metabolic process
[OVER]	GO:0009749	response to glucose	BIOLOGICAL_PROCESS	0.0282053	0.00076811	49	170	3030	18340		3.11458	3.11458	#N/A	#N/A	response to glucose
[OVER]	GO:0098543	detection of other organism	BIOLOGICAL_PROCESS	0.0282053	0.000768925	17	36	3062	18474		3.11412	3.11412	#N/A	#N/A	detection of other organism
[OVER]	GO:1905958	negative regulation of cellular response to alcohol	BIOLOGICAL_PROCESS	0.0282053	0.000769831	41	134	3038	18376		3.1136	3.1136	#N/A	#N/A	negative regulation of cellular response to alcohol
[OVER]	GO:1901420	negative regulation of response to alcohol	BIOLOGICAL_PROCESS	0.0282053	0.000769831	41	134	3038	18376		3.1136	3.1136	#N/A	#N/A	negative regulation of response to alcohol
[OVER]	GO:0009788	negative regulation of abscisic acid-activated signaling pathway	BIOLOGICAL_PROCESS	0.0282053	0.000769831	41	134	3038	18376		3.1136	3.1136	#N/A	#N/A	negative regulation of abscisic acid-activated signaling pathway
