# Supplementary material for: Transcriptome Analysis of Chloris virgata, Which Shows the Fastest Germination and Growth in the Major Mongolian Grassland Plant
Source: Front Plant Sci. 2021 Jun 28;12:684987. doi: 10.3389/fpls.2021.684987 (PMC8275185; doi:10.3389/fpls.2021.684987)
Supplement: Supplementary file 4 [file Data_Sheet_3.xlsx]

## Sheet: Supplementary Data Sheet 3
Tags	GO ID	GO Name	GO Category	FDR	P-Value	Nr Test	Nr Reference	Non Annot Test	Non Annot Reference		log10pvalue	log10pvalue	plot_X	plot_Y	GO Name	6UP_10days_3weeks
[OVER]	GO:0050896	response to stimulus	BIOLOGICAL_PROCESS	1.96301e-15	1.03633e-19	631	9456	415	11087		18.9845	18.9845	#N/A	#N/A	response to stimulus
[OVER]	GO:0006950	response to stress	BIOLOGICAL_PROCESS	2.07379e-15	3.28443e-19	479	6614	567	13929		18.4835	18.4835	#N/A	#N/A	response to stress
[OVER]	GO:0009607	response to biotic stimulus	BIOLOGICAL_PROCESS	2.07379e-15	3.26296e-19	296	3469	750	17074		18.4864	18.4864	#N/A	#N/A	response to biotic stimulus
[OVER]	GO:0051707	response to other organism	BIOLOGICAL_PROCESS	2.43203e-15	6.41968e-19	292	3422	754	17121		18.1925	18.1925	#N/A	#N/A	response to other organism
[OVER]	GO:0043207	response to external biotic stimulus	BIOLOGICAL_PROCESS	2.43203e-15	6.41968e-19	292	3422	754	17121		18.1925	18.1925	#N/A	#N/A	response to external biotic stimulus
[OVER]	GO:0006952	defense response	BIOLOGICAL_PROCESS	5.01809e-15	1.58951e-18	272	3126	774	17417		17.7987	17.7987	#N/A	#N/A	defense response
[OVER]	GO:0009605	response to external stimulus	BIOLOGICAL_PROCESS	3.34581e-13	1.23644e-16	352	4566	694	15977		15.9078	15.9078	#N/A	#N/A	response to external stimulus
[OVER]	GO:1901700	response to oxygen-containing compound	BIOLOGICAL_PROCESS	4.77605e-13	2.01712e-16	339	4360	707	16183		15.6953	15.6953	#N/A	#N/A	response to oxygen-containing compound
[OVER]	GO:0001101	response to acid chemical	BIOLOGICAL_PROCESS	1.39437e-12	6.62516e-16	265	3171	781	17372		15.1788	15.1788	#N/A	#N/A	response to acid chemical
[OVER]	GO:0098542	defense response to other organism	BIOLOGICAL_PROCESS	2.43535e-12	1.28569e-15	226	2571	820	17972		14.8909	14.8909	#N/A	#N/A	defense response to other organism
[OVER]	GO:0009620	response to fungus	BIOLOGICAL_PROCESS	6.70829e-12	3.89564e-15	126	1133	920	19410		14.4094	14.4094	#N/A	#N/A	response to fungus
[OVER]	GO:0009725	response to hormone	BIOLOGICAL_PROCESS	2.90425e-10	1.83988e-13	280	3582	766	16961		12.7352	12.7352	#N/A	#N/A	response to hormone
[OVER]	GO:0014070	response to organic cyclic compound	BIOLOGICAL_PROCESS	5.44935e-10	3.73992e-13	154	1615	892	18928		12.4271	12.4271	#N/A	#N/A	response to organic cyclic compound
[OVER]	GO:0042221	response to chemical	BIOLOGICAL_PROCESS	1.08217e-09	7.99831e-13	435	6349	611	14194		12.097	12.097	#N/A	#N/A	response to chemical
[OVER]	GO:0050832	defense response to fungus	BIOLOGICAL_PROCESS	2.4015e-09	1.90173e-12	93	797	953	19746		11.7209	11.7209	#N/A	#N/A	defense response to fungus
[OVER]	GO:0051704	multi-organism process	BIOLOGICAL_PROCESS	9.00767e-09	7.60863e-12	359	5073	687	15470		11.1187	11.1187	#N/A	#N/A	multi-organism process
[OVER]	GO:0009719	response to endogenous stimulus	BIOLOGICAL_PROCESS	1.22535e-08	1.09972e-11	285	3803	761	16740		10.9587	10.9587	#N/A	#N/A	response to endogenous stimulus
[OVER]	GO:0009751	response to salicylic acid	BIOLOGICAL_PROCESS	1.49135e-07	1.41719e-10	79	683	967	19860		9.84857	9.84857	#N/A	#N/A	response to salicylic acid
[OVER]	GO:0042493	response to drug	BIOLOGICAL_PROCESS	7.79294e-07	8.22821e-10	168	2023	878	18520		9.08469	9.08469	#N/A	#N/A	response to drug
[OVER]	GO:0009628	response to abiotic stimulus	BIOLOGICAL_PROCESS	8.47632e-07	9.39725e-10	324	4652	722	15891		9.027	9.027	#N/A	#N/A	response to abiotic stimulus
[OVER]	GO:0046677	response to antibiotic	BIOLOGICAL_PROCESS	1.53368e-06	1.86225e-09	107	1118	939	19425		8.72996	8.72996	#N/A	#N/A	response to antibiotic
[OVER]	GO:0009617	response to bacterium	BIOLOGICAL_PROCESS	1.67003e-06	2.11597e-09	143	1660	903	18883		8.67449	8.67449	#N/A	#N/A	response to bacterium
[OVER]	GO:0045087	innate immune response	BIOLOGICAL_PROCESS	2.17486e-06	2.98524e-09	122	1350	924	19193		8.52502	8.52502	#N/A	#N/A	innate immune response
[OVER]	GO:0010033	response to organic substance	BIOLOGICAL_PROCESS	2.66755e-06	3.80234e-09	334	4891	712	15652		8.41995	8.41995	#N/A	#N/A	response to organic substance
[OVER]	GO:0033993	response to lipid	BIOLOGICAL_PROCESS	4.70319e-06	6.95224e-09	195	2526	851	18017		8.15788	8.15788	#N/A	#N/A	response to lipid
[OVER]	GO:0009414	response to water deprivation	BIOLOGICAL_PROCESS	9.93157e-06	1.57294e-08	110	1212	936	19331		7.80329	7.80329	#N/A	#N/A	response to water deprivation
[OVER]	GO:0010035	response to inorganic substance	BIOLOGICAL_PROCESS	2.12596e-05	3.59153e-08	182	2370	864	18173		7.44472	7.44472	#N/A	#N/A	response to inorganic substance
[OVER]	GO:0009814	defense response, incompatible interaction	BIOLOGICAL_PROCESS	2.53074e-05	4.40895e-08	59	515	987	20028		7.35567	7.35567	#N/A	#N/A	defense response, incompatible interaction
[OVER]	GO:0009415	response to water	BIOLOGICAL_PROCESS	2.64233e-05	4.74287e-08	111	1255	935	19288		7.32396	7.32396	#N/A	#N/A	response to water
[OVER]	GO:0010817	regulation of hormone levels	BIOLOGICAL_PROCESS	5.0996e-05	9.42276e-08	88	931	958	19612		7.02582	7.02582	#N/A	#N/A	regulation of hormone levels
[OVER]	GO:0006955	immune response	BIOLOGICAL_PROCESS	0.000141903	2.92166e-07	131	1617	915	18926		6.53437	6.53437	#N/A	#N/A	immune response
[OVER]	GO:0009817	defense response to fungus, incompatible interaction	BIOLOGICAL_PROCESS	0.000522652	1.13128e-06	19	90	1027	20453		5.94643	5.94643	#N/A	#N/A	defense response to fungus, incompatible interaction
[OVER]	GO:0009753	response to jasmonic acid	BIOLOGICAL_PROCESS	0.00055628	1.23344e-06	69	715	977	19828		5.90888	5.90888	#N/A	#N/A	response to jasmonic acid
[OVER]	GO:0009651	response to salt stress	BIOLOGICAL_PROCESS	0.00058711	1.33279e-06	112	1365	934	19178		5.87524	5.87524	#N/A	#N/A	response to salt stress
[OVER]	GO:0009737	response to abscisic acid	BIOLOGICAL_PROCESS	0.000590773	1.3723e-06	132	1684	914	18859		5.86255	5.86255	#N/A	#N/A	response to abscisic acid
[OVER]	GO:0046777	protein autophosphorylation	BIOLOGICAL_PROCESS	0.000630587	1.49807e-06	62	620	984	19923		5.82447	5.82447	#N/A	#N/A	protein autophosphorylation
[OVER]	GO:0009611	response to wounding	BIOLOGICAL_PROCESS	0.000713455	1.77027e-06	79	869	967	19674		5.75196	5.75196	#N/A	#N/A	response to wounding
[OVER]	GO:0042742	defense response to bacterium	BIOLOGICAL_PROCESS	0.000784162	2.0285e-06	106	1284	940	19259		5.69282	5.69282	#N/A	#N/A	defense response to bacterium
[OVER]	GO:0042882	L-arabinose transmembrane transport	BIOLOGICAL_PROCESS	0.000805298	2.21072e-06	8	12	1038	20531		5.65547	5.65547	#N/A	#N/A	L-arabinose transmembrane transport
[OVER]	GO:0015751	arabinose transmembrane transport	BIOLOGICAL_PROCESS	0.000805298	2.21072e-06	8	12	1038	20531		5.65547	5.65547	#N/A	#N/A	arabinose transmembrane transport
[OVER]	GO:0000302	response to reactive oxygen species	BIOLOGICAL_PROCESS	0.00094486	2.69362e-06	53	507	993	20036		5.56966	5.56966	#N/A	#N/A	response to reactive oxygen species
[OVER]	GO:0042445	hormone metabolic process	BIOLOGICAL_PROCESS	0.00101056	3.09432e-06	60	607	986	19936		5.50944	5.50944	#N/A	#N/A	hormone metabolic process
[OVER]	GO:0009266	response to temperature stimulus	BIOLOGICAL_PROCESS	0.00101056	3.0883e-06	120	1519	926	19024		5.51028	5.51028	#N/A	#N/A	response to temperature stimulus
[OVER]	GO:0009741	response to brassinosteroid	BIOLOGICAL_PROCESS	0.00147279	5.05391e-06	42	371	1004	20172		5.29637	5.29637	#N/A	#N/A	response to brassinosteroid
[OVER]	GO:0006970	response to osmotic stress	BIOLOGICAL_PROCESS	0.00149537	5.29384e-06	128	1667	918	18876		5.27623	5.27623	#N/A	#N/A	response to osmotic stress
[OVER]	GO:0097305	response to alcohol	BIOLOGICAL_PROCESS	0.00149537	5.36825e-06	138	1831	908	18712		5.27017	5.27017	#N/A	#N/A	response to alcohol
[OVER]	GO:1902348	cellular response to strigolactone	BIOLOGICAL_PROCESS	0.00150453	5.48054e-06	4	0	1042	20543		5.26118	5.26118	#N/A	#N/A	cellular response to strigolactone
[OVER]	GO:0042446	hormone biosynthetic process	BIOLOGICAL_PROCESS	0.00231369	8.79452e-06	39	341	1007	20202		5.05579	5.05579	#N/A	#N/A	hormone biosynthetic process
[OVER]	GO:0019748	secondary metabolic process	BIOLOGICAL_PROCESS	0.0031249	1.21527e-05	83	981	963	19562		4.91533	4.91533	#N/A	#N/A	secondary metabolic process
[OVER]	GO:0048443	stamen development	BIOLOGICAL_PROCESS	0.0033899	1.36011e-05	42	388	1004	20155		4.86642	4.86642	#N/A	#N/A	stamen development
[OVER]	GO:0048466	androecium development	BIOLOGICAL_PROCESS	0.0033899	1.36011e-05	42	388	1004	20155		4.86642	4.86642	#N/A	#N/A	androecium development
[OVER]	GO:0015750	pentose transmembrane transport	BIOLOGICAL_PROCESS	0.00355998	1.45177e-05	9	23	1037	20520		4.8381	4.8381	#N/A	#N/A	pentose transmembrane transport
[OVER]	GO:0006979	response to oxidative stress	BIOLOGICAL_PROCESS	0.00362679	1.5126e-05	82	972	964	19571		4.82028	4.82028	#N/A	#N/A	response to oxidative stress
[OVER]	GO:1901701	cellular response to oxygen-containing compound	BIOLOGICAL_PROCESS	0.0067867	2.93797e-05	150	2101	896	18442		4.53195	4.53195	#N/A	#N/A	cellular response to oxygen-containing compound
[OVER]	GO:0006721	terpenoid metabolic process	BIOLOGICAL_PROCESS	0.00686291	3.00719e-05	41	389	1005	20154		4.52184	4.52184	#N/A	#N/A	terpenoid metabolic process
[OVER]	GO:0010286	heat acclimation	BIOLOGICAL_PROCESS	0.00708536	3.17947e-05	21	139	1025	20404		4.49765	4.49765	#N/A	#N/A	heat acclimation
[OVER]	GO:0016114	terpenoid biosynthetic process	BIOLOGICAL_PROCESS	0.0114298	5.49102e-05	34	306	1012	20237		4.26035	4.26035	#N/A	#N/A	terpenoid biosynthetic process
[OVER]	GO:0009409	response to cold	BIOLOGICAL_PROCESS	0.0134698	6.6133e-05	84	1049	962	19494		4.17958	4.17958	#N/A	#N/A	response to cold
[OVER]	GO:0071229	cellular response to acid chemical	BIOLOGICAL_PROCESS	0.013559	6.72866e-05	101	1322	945	19221		4.17207	4.17207	#N/A	#N/A	cellular response to acid chemical
[OVER]	GO:0016131	brassinosteroid metabolic process	BIOLOGICAL_PROCESS	0.0161827	8.11611e-05	14	74	1032	20469		4.09065	4.09065	#N/A	#N/A	brassinosteroid metabolic process
[OVER]	GO:1901072	glucosamine-containing compound catabolic process	BIOLOGICAL_PROCESS	0.0190385	9.95042e-05	6	11	1040	20532		4.00216	4.00216	#N/A	#N/A	glucosamine-containing compound catabolic process
[OVER]	GO:0006032	chitin catabolic process	BIOLOGICAL_PROCESS	0.0190385	9.95042e-05	6	11	1040	20532		4.00216	4.00216	#N/A	#N/A	chitin catabolic process
[OVER]	GO:0002376	immune system process	BIOLOGICAL_PROCESS	0.020527	0.000113786	150	2164	896	18379		3.94391	3.94391	#N/A	#N/A	immune system process
[OVER]	GO:0097067	cellular response to thyroid hormone stimulus	BIOLOGICAL_PROCESS	0.020527	0.000113426	3	0	1043	20543		3.94529	3.94529	#N/A	#N/A	cellular response to thyroid hormone stimulus
[OVER]	GO:0009816	defense response to bacterium, incompatible interaction	BIOLOGICAL_PROCESS	0.020527	0.000110884	22	165	1024	20378		3.95513	3.95513	#N/A	#N/A	defense response to bacterium, incompatible interaction
[OVER]	GO:0006040	amino sugar metabolic process	BIOLOGICAL_PROCESS	0.0218766	0.000122422	9	32	1037	20511		3.91214	3.91214	#N/A	#N/A	amino sugar metabolic process
[OVER]	GO:0009631	cold acclimation	BIOLOGICAL_PROCESS	0.0237956	0.000135674	18	121	1028	20422		3.8675	3.8675	#N/A	#N/A	cold acclimation
[OVER]	GO:0002215	defense response to nematode	BIOLOGICAL_PROCESS	0.0244287	0.000142248	10	41	1036	20502		3.84695	3.84695	#N/A	#N/A	defense response to nematode
[OVER]	GO:0046348	amino sugar catabolic process	BIOLOGICAL_PROCESS	0.0244287	0.000143152	6	12	1040	20531		3.8442	3.8442	#N/A	#N/A	amino sugar catabolic process
[OVER]	GO:0006030	chitin metabolic process	BIOLOGICAL_PROCESS	0.0244287	0.000143152	6	12	1040	20531		3.8442	3.8442	#N/A	#N/A	chitin metabolic process
[OVER]	GO:0006720	isoprenoid metabolic process	BIOLOGICAL_PROCESS	0.0245081	0.000144911	43	449	1003	20094		3.8389	3.8389	#N/A	#N/A	isoprenoid metabolic process
[OVER]	GO:0019740	nitrogen utilization	BIOLOGICAL_PROCESS	0.0263846	0.0001574	5	7	1041	20536		3.803	3.803	#N/A	#N/A	nitrogen utilization
[OVER]	GO:0048653	anther development	BIOLOGICAL_PROCESS	0.0264569	0.000159228	32	298	1014	20245		3.79798	3.79798	#N/A	#N/A	anther development
[OVER]	GO:0048640	negative regulation of developmental growth	BIOLOGICAL_PROCESS	0.0275996	0.000167973	14	80	1032	20463		3.77476	3.77476	#N/A	#N/A	negative regulation of developmental growth
[OVER]	GO:0010200	response to chitin	BIOLOGICAL_PROCESS	0.0278036	0.000177446	46	497	1000	20046		3.75093	3.75093	#N/A	#N/A	response to chitin
[OVER]	GO:1901617	organic hydroxy compound biosynthetic process	BIOLOGICAL_PROCESS	0.0278036	0.000177607	44	468	1002	20075		3.75054	3.75054	#N/A	#N/A	organic hydroxy compound biosynthetic process
[OVER]	GO:0008299	isoprenoid biosynthetic process	BIOLOGICAL_PROCESS	0.0294628	0.000189761	36	356	1010	20187		3.72179	3.72179	#N/A	#N/A	isoprenoid biosynthetic process
