# Supplementary material for: Transcriptome Analysis of Chloris virgata, Which Shows the Fastest Germination and Growth in the Major Mongolian Grassland Plant
Source: Front Plant Sci. 2021 Jun 28;12:684987. doi: 10.3389/fpls.2021.684987 (PMC8275185; doi:10.3389/fpls.2021.684987)
Supplement: Supplementary file 5 [file Data_Sheet_4.xlsx]

## Sheet: Supplementary Data Sheet 4
Tags	GO ID	GO Name	GO Category	FDR	P-Value	Nr Test	Nr Reference	Non Annot Test	Non Annot Reference		log10pvalue	log10pvalue	plot_X	plot_Y	GO Name	6DOWN_10days_3weeks
[OVER]	GO:0044550	secondary metabolite biosynthetic process	BIOLOGICAL_PROCESS	4.62529e-07	2.44182e-11	59	630	654	20246		10.6123	10.6123	#N/A	#N/A	secondary metabolite biosynthetic process
[OVER]	GO:0019748	secondary metabolic process	BIOLOGICAL_PROCESS	7.50884e-07	7.92825e-11	77	987	636	19889		10.1008	10.1008	#N/A	#N/A	secondary metabolic process
[OVER]	GO:0044281	small molecule metabolic process	BIOLOGICAL_PROCESS	9.3903e-05	1.48722e-08	143	2607	570	18269		7.82763	7.82763	#N/A	#N/A	small molecule metabolic process
[OVER]	GO:0009699	phenylpropanoid biosynthetic process	BIOLOGICAL_PROCESS	0.000122532	2.58752e-08	42	453	671	20423		7.58712	7.58712	#N/A	#N/A	phenylpropanoid biosynthetic process
[OVER]	GO:0010218	response to far red light	BIOLOGICAL_PROCESS	0.000319796	8.44145e-08	20	127	693	20749		7.07358	7.07358	#N/A	#N/A	response to far red light
[OVER]	GO:0043436	oxoacid metabolic process	BIOLOGICAL_PROCESS	0.00043663	1.61356e-07	109	1906	604	18970		6.79221	6.79221	#N/A	#N/A	oxoacid metabolic process
[OVER]	GO:0006082	organic acid metabolic process	BIOLOGICAL_PROCESS	0.00043663	1.60641e-07	110	1929	603	18947		6.79414	6.79414	#N/A	#N/A	organic acid metabolic process
[OVER]	GO:0009058	biosynthetic process	BIOLOGICAL_PROCESS	0.000711005	3.00287e-07	281	6344	432	14532		6.52246	6.52246	#N/A	#N/A	biosynthetic process
[OVER]	GO:0009698	phenylpropanoid metabolic process	BIOLOGICAL_PROCESS	0.000862767	4.30987e-07	43	525	670	20351		6.36554	6.36554	#N/A	#N/A	phenylpropanoid metabolic process
[OVER]	GO:0080167	response to karrikin	BIOLOGICAL_PROCESS	0.000862767	4.55478e-07	33	346	680	20530		6.34153	6.34153	#N/A	#N/A	response to karrikin
[OVER]	GO:1901576	organic substance biosynthetic process	BIOLOGICAL_PROCESS	0.000890848	5.17333e-07	273	6163	440	14713		6.28623	6.28623	#N/A	#N/A	organic substance biosynthetic process
[OVER]	GO:0010114	response to red light	BIOLOGICAL_PROCESS	0.00161354	1.10738e-06	20	152	693	20724		5.9557	5.9557	#N/A	#N/A	response to red light
[OVER]	GO:0009821	alkaloid biosynthetic process	BIOLOGICAL_PROCESS	0.00242401	2.04752e-06	13	67	700	20809		5.68877	5.68877	#N/A	#N/A	alkaloid biosynthetic process
[OVER]	GO:0019752	carboxylic acid metabolic process	BIOLOGICAL_PROCESS	0.00414989	4.43909e-06	91	1625	622	19251		5.35271	5.35271	#N/A	#N/A	carboxylic acid metabolic process
[OVER]	GO:0071490	cellular response to far red light	BIOLOGICAL_PROCESS	0.00414989	4.60077e-06	7	15	706	20861		5.33717	5.33717	#N/A	#N/A	cellular response to far red light
[OVER]	GO:0044249	cellular biosynthetic process	BIOLOGICAL_PROCESS	0.00414989	4.31447e-06	261	5989	452	14887		5.36507	5.36507	#N/A	#N/A	cellular biosynthetic process
[OVER]	GO:0009820	alkaloid metabolic process	BIOLOGICAL_PROCESS	0.00483673	5.61757e-06	16	113	697	20763		5.25045	5.25045	#N/A	#N/A	alkaloid metabolic process
[OVER]	GO:0009640	photomorphogenesis	BIOLOGICAL_PROCESS	0.00702384	8.52858e-06	22	208	691	20668		5.06912	5.06912	#N/A	#N/A	photomorphogenesis
[OVER]	GO:0042445	hormone metabolic process	BIOLOGICAL_PROCESS	0.00843934	1.15839e-05	44	623	669	20253		4.93614	4.93614	#N/A	#N/A	hormone metabolic process
[OVER]	GO:0071489	cellular response to red or far red light	BIOLOGICAL_PROCESS	0.00909876	1.29694e-05	18	151	695	20725		4.88708	4.88708	#N/A	#N/A	cellular response to red or far red light
[OVER]	GO:0010035	response to inorganic substance	BIOLOGICAL_PROCESS	0.00939166	1.48743e-05	122	2430	591	18446		4.82756	4.82756	#N/A	#N/A	response to inorganic substance
[OVER]	GO:0009628	response to abiotic stimulus	BIOLOGICAL_PROCESS	0.00978167	1.65248e-05	212	4764	501	16112		4.78186	4.78186	#N/A	#N/A	response to abiotic stimulus
[OVER]	GO:0009639	response to red or far red light	BIOLOGICAL_PROCESS	0.0118547	2.37821e-05	38	521	675	20355		4.62375	4.62375	#N/A	#N/A	response to red or far red light
[OVER]	GO:0010117	photoprotection	BIOLOGICAL_PROCESS	0.0156867	3.31258e-05	6	14	707	20862		4.47983	4.47983	#N/A	#N/A	photoprotection
[OVER]	GO:0043496	regulation of protein homodimerization activity	BIOLOGICAL_PROCESS	0.0189776	4.50846e-05	6	15	707	20861		4.34597	4.34597	#N/A	#N/A	regulation of protein homodimerization activity
[OVER]	GO:0080170	hydrogen peroxide transmembrane transport	BIOLOGICAL_PROCESS	0.0189776	4.50846e-05	6	15	707	20861		4.34597	4.34597	#N/A	#N/A	hydrogen peroxide transmembrane transport
[OVER]	GO:0006629	lipid metabolic process	BIOLOGICAL_PROCESS	0.0199054	4.83395e-05	87	1639	626	19237		4.3157	4.3157	#N/A	#N/A	lipid metabolic process
[OVER]	GO:0044283	small molecule biosynthetic process	BIOLOGICAL_PROCESS	0.0202678	5.13596e-05	64	1105	649	19771		4.28938	4.28938	#N/A	#N/A	small molecule biosynthetic process
[OVER]	GO:0071491	cellular response to red light	BIOLOGICAL_PROCESS	0.023192	6.24428e-05	9	45	704	20831		4.20452	4.20452	#N/A	#N/A	cellular response to red light
[OVER]	GO:0032787	monocarboxylic acid metabolic process	BIOLOGICAL_PROCESS	0.0244382	6.70882e-05	58	980	655	19896		4.17335	4.17335	#N/A	#N/A	monocarboxylic acid metabolic process
[OVER]	GO:0009812	flavonoid metabolic process	BIOLOGICAL_PROCESS	0.025965	7.39157e-05	29	372	684	20504		4.13126	4.13126	#N/A	#N/A	flavonoid metabolic process
